# Supplementary material for: Identification of potential therapeutic targets for systemic lupus erythematosus based on GEO database analysis and Mendelian randomization analysis
Source: Front Genet. 2024 Oct 16;15:1454486. doi: 10.3389/fgene.2024.1454486 (PMC11496559; doi:10.3389/fgene.2024.1454486)
Supplement: Supplementary file 7 [file DataSheet1.csv]

id.exposure	id.outcome	outcome	exposure	method	nsnp	b	se	pval	lo_ci	up_ci	or	or_lci95	or_uci95
prot-a-1573	finn-b-M13_SLE	Systemic lupus erythematosus || id:finn-b-M13_SLE	|| id:prot-a-1573	MR Egger	14	0.194885831	0.589277779	0.746559183	-0.960098616	1.349870277	1.215172243	0.382855129	3.856925167
prot-a-1573	finn-b-M13_SLE	Systemic lupus erythematosus || id:finn-b-M13_SLE	|| id:prot-a-1573	Weighted median	14	0.243600103	0.180493914	0.177134516	-0.110167969	0.597368174	1.275834026	0.895683676	1.817329606
prot-a-1573	finn-b-M13_SLE	Systemic lupus erythematosus || id:finn-b-M13_SLE	|| id:prot-a-1573	Inverse variance weighted	14	0.538224996	0.251913273	0.03263471	0.044474981	1.031975012	1.712963645	1.045478819	2.806603439
prot-a-1573	finn-b-M13_SLE	Systemic lupus erythematosus || id:finn-b-M13_SLE	|| id:prot-a-1573	Simple mode	14	0.153490538	0.284158287	0.598219963	-0.403459705	0.71044078	1.165896755	0.668004944	2.034887999
prot-a-1573	finn-b-M13_SLE	Systemic lupus erythematosus || id:finn-b-M13_SLE	|| id:prot-a-1573	Weighted mode	14	0.044998829	0.265500345	0.868022637	-0.475381848	0.565379506	1.046026635	0.621647636	1.76011563
