# Supplementary material for: Identification of potential therapeutic targets for systemic lupus erythematosus based on GEO database analysis and Mendelian randomization analysis
Source: Front Genet. 2024 Oct 16;15:1454486. doi: 10.3389/fgene.2024.1454486 (PMC11496559; doi:10.3389/fgene.2024.1454486)
Supplement: Supplementary file 8 [file DataSheet2.csv]

#node1	node2	node1_string_id	node2_string_id	neighborhood_on_chromosome	gene_fusion	phylogenetic_cooccurrence	homology	coexpression	experimentally_determined_interaction	database_annotated	automated_textmining	combined_score
ABCA1	SPTLC2	9606.ENSP00000363868	9606.ENSP00000216484	0	0	0	0	0.042	0.053	0	0.582	0.587
ABCA1	CCL2	9606.ENSP00000363868	9606.ENSP00000225831	0	0	0	0	0.085	0	0	0.564	0.584
ABCA1	SCARB2	9606.ENSP00000363868	9606.ENSP00000264896	0	0	0	0	0.129	0	0	0.813	0.830
ABCA1	C1QB	9606.ENSP00000363868	9606.ENSP00000313967	0	0	0	0	0.056	0.060	0	0.410	0.430
ABCA1	MYLIP	9606.ENSP00000363868	9606.ENSP00000349298	0	0	0	0	0.062	0.067	0	0.809	0.818
ABCA1	HELZ2	9606.ENSP00000363868	9606.ENSP00000417401	0	0	0	0	0.097	0	0.400	0.065	0.449
ABCA1	MOV10	9606.ENSP00000363868	9606.ENSP00000399797	0	0	0	0	0.042	0	0.500	0.047	0.503
ABCA1	JAK2	9606.ENSP00000363868	9606.ENSP00000371067	0	0	0	0	0.068	0.044	0	0.613	0.625
ACSL3	SCARB2	9606.ENSP00000350012	9606.ENSP00000264896	0	0	0	0	0.073	0	0	0.637	0.649
ACSL3	SLC27A3	9606.ENSP00000350012	9606.ENSP00000271857	0	0	0	0	0.047	0.106	0	0.372	0.418
ACSL3	CPT1B	9606.ENSP00000350012	9606.ENSP00000379011	0	0	0	0	0.062	0	0.650	0.403	0.787
ACTA2	CCL2	9606.ENSP00000224784	9606.ENSP00000225831	0	0	0	0	0.067	0	0	0.390	0.407
ACTA2	RNF213	9606.ENSP00000224784	9606.ENSP00000464087	0	0	0	0	0.056	0.092	0	0.370	0.414
ACTA2	KPNB1	9606.ENSP00000224784	9606.ENSP00000290158	0	0	0	0	0.044	0	0	0.426	0.427
ACTA2	H2BC21	9606.ENSP00000224784	9606.ENSP00000358151	0	0	0	0	0.042	0.099	0	0.434	0.469
ADAR	USP18	9606.ENSP00000357459	9606.ENSP00000215794	0	0	0	0	0.371	0	0	0.370	0.587
ADAR	OAS3	9606.ENSP00000357459	9606.ENSP00000228928	0	0	0	0	0.445	0.094	0	0.431	0.689
ADAR	EIF2AK2	9606.ENSP00000357459	9606.ENSP00000233057	0	0	0	0.562	0.497	0.601	0	0.419	0.873
ADAR	ZC3HAV1	9606.ENSP00000357459	9606.ENSP00000242351	0	0	0	0	0.269	0	0	0.306	0.471
ADAR	DHX58	9606.ENSP00000357459	9606.ENSP00000251642	0	0	0	0	0.294	0	0	0.454	0.598
ADAR	BST2	9606.ENSP00000357459	9606.ENSP00000252593	0	0	0	0	0.180	0	0	0.370	0.461
ADAR	CMPK2	9606.ENSP00000357459	9606.ENSP00000256722	0	0	0	0	0.348	0	0	0.192	0.451
ADAR	OASL	9606.ENSP00000357459	9606.ENSP00000257570	0	0	0	0	0.268	0	0	0.324	0.484
ADAR	SP110	9606.ENSP00000357459	9606.ENSP00000258381	0	0	0	0	0.459	0	0	0.069	0.474
ADAR	RTP4	9606.ENSP00000357459	9606.ENSP00000259030	0	0	0	0	0.238	0	0	0.270	0.421
ADAR	PARP12	9606.ENSP00000357459	9606.ENSP00000263549	0	0	0	0	0.435	0	0	0.176	0.514
ADAR	HERC6	9606.ENSP00000357459	9606.ENSP00000264346	0	0	0	0	0.282	0	0	0.225	0.420
ADAR	HERC5	9606.ENSP00000357459	9606.ENSP00000264350	0	0	0	0	0.342	0	0	0.285	0.510
ADAR	UBE2L6	9606.ENSP00000357459	9606.ENSP00000287156	0	0	0	0	0.401	0.113	0	0.159	0.515
ADAR	DTX3L	9606.ENSP00000357459	9606.ENSP00000296161	0	0	0	0	0.404	0	0	0.077	0.427
ADAR	ISG20	9606.ENSP00000357459	9606.ENSP00000306565	0	0	0	0	0.123	0	0	0.380	0.433
ADAR	STAT2	9606.ENSP00000357459	9606.ENSP00000315768	0	0	0	0	0.373	0	0.500	0.395	0.793
ADAR	IFITM1	9606.ENSP00000357459	9606.ENSP00000330825	0	0	0	0	0.246	0	0	0.301	0.450
ADAR	MX2	9606.ENSP00000357459	9606.ENSP00000333657	0	0	0	0	0.352	0	0	0.376	0.578
ADAR	OAS2	9606.ENSP00000357459	9606.ENSP00000342278	0	0	0	0	0.391	0.094	0	0.432	0.660
ADAR	IFI6	9606.ENSP00000357459	9606.ENSP00000342513	0	0	0	0	0.270	0	0	0.300	0.467
ADAR	TAP1	9606.ENSP00000357459	9606.ENSP00000346206	0	0	0	0	0.411	0	0	0.059	0.422
ADAR	PARP9	9606.ENSP00000357459	9606.ENSP00000353512	0	0	0	0	0.454	0	0	0.191	0.539
ADAR	STAT1	9606.ENSP00000357459	9606.ENSP00000354394	0	0	0	0	0.472	0	0.500	0.419	0.833
ADAR	IFI16	9606.ENSP00000357459	9606.ENSP00000357113	0	0	0	0	0.191	0.300	0	0.305	0.572
ADAR	IFITM3	9606.ENSP00000357459	9606.ENSP00000382707	0	0	0	0	0.224	0	0	0.266	0.406
ADAR	IFI27	9606.ENSP00000357459	9606.ENSP00000483430	0	0	0	0	0.159	0	0	0.324	0.407
ADAR	CMTR1	9606.ENSP00000357459	9606.ENSP00000362550	0	0	0	0	0.368	0	0	0.112	0.415
ADAR	HELZ2	9606.ENSP00000357459	9606.ENSP00000417401	0	0	0	0	0.301	0.098	0	0.149	0.417
ADAR	TRIM22	9606.ENSP00000357459	9606.ENSP00000369299	0	0	0	0	0.222	0	0	0.293	0.427
ADAR	TRIM5	9606.ENSP00000357459	9606.ENSP00000369373	0	0	0	0	0.150	0	0	0.355	0.429
ADAR	PARP14	9606.ENSP00000357459	9606.ENSP00000418194	0	0	0	0	0.401	0	0	0.101	0.439
ADAR	TRANK1	9606.ENSP00000357459	9606.ENSP00000494480	0	0	0	0	0.465	0	0	0	0.465
ADAR	IFI35	9606.ENSP00000357459	9606.ENSP00000395590	0	0	0	0	0.354	0	0	0.231	0.482
ADAR	IFIT5	9606.ENSP00000357459	9606.ENSP00000360860	0	0	0	0	0.284	0.095	0	0.298	0.505
ADAR	DDX60	9606.ENSP00000357459	9606.ENSP00000377344	0	0	0	0	0.277	0	0	0.345	0.506
ADAR	IFI44	9606.ENSP00000357459	9606.ENSP00000359783	0	0	0	0	0.313	0	0	0.324	0.515
ADAR	MOV10	9606.ENSP00000357459	9606.ENSP00000399797	0	0	0	0	0.162	0.071	0	0.449	0.534
ADAR	IFIT2	9606.ENSP00000357459	9606.ENSP00000490935	0	0	0	0	0.270	0.094	0	0.353	0.535
ADAR	IFI44L	9606.ENSP00000357459	9606.ENSP00000359787	0	0	0	0	0.393	0	0	0.323	0.571
ADAR	RSAD2	9606.ENSP00000357459	9606.ENSP00000371471	0	0	0	0	0.294	0	0	0.455	0.599
ADAR	ZNFX1	9606.ENSP00000357459	9606.ENSP00000360817	0	0	0	0	0.477	0	0	0.301	0.619
ADAR	IFIT3	9606.ENSP00000357459	9606.ENSP00000360876	0	0	0	0	0.411	0.094	0	0.382	0.641
ADAR	ISG15	9606.ENSP00000357459	9606.ENSP00000496832	0	0	0	0	0.391	0	0	0.486	0.673
ADAR	IRF7	9606.ENSP00000357459	9606.ENSP00000380697	0	0	0	0	0.456	0	0	0.447	0.686
ADAR	OAS1	9606.ENSP00000357459	9606.ENSP00000388001	0	0	0	0	0.393	0.091	0	0.493	0.696
ADAR	IFIT1	9606.ENSP00000357459	9606.ENSP00000360869	0	0	0	0	0.422	0.095	0	0.472	0.699
ADAR	MX1	9606.ENSP00000357459	9606.ENSP00000381601	0	0	0	0	0.483	0	0	0.487	0.723
ADAR	ZBP1	9606.ENSP00000357459	9606.ENSP00000360215	0	0	0	0	0.239	0	0	0.687	0.751
ADAR	DDX58	9606.ENSP00000357459	9606.ENSP00000369213	0	0	0	0	0.429	0	0	0.607	0.766
ADAR	IRF9	9606.ENSP00000357459	9606.ENSP00000380073	0	0	0	0	0.427	0	0.500	0.419	0.819
ADAR	IFIH1	9606.ENSP00000357459	9606.ENSP00000497271	0	0	0	0	0.285	0	0	0.800	0.851
ANKFY1	PHF11	9606.ENSP00000459943	9606.ENSP00000367570	0	0	0	0	0.062	0.106	0	0.354	0.411
ANKFY1	HELZ2	9606.ENSP00000459943	9606.ENSP00000417401	0	0	0	0	0.139	0.098	0	0.356	0.457
APOL2	APOL6	9606.ENSP00000249066	9606.ENSP00000386280	0	0	0.119	0.763	0.155	0	0	0.258	0.400
APOL2	GBP1	9606.ENSP00000249066	9606.ENSP00000359504	0	0	0	0	0.248	0	0	0.248	0.410
APOL2	GBP5	9606.ENSP00000249066	9606.ENSP00000359488	0	0	0	0	0.187	0.326	0	0.160	0.499
APOL6	BST2	9606.ENSP00000386280	9606.ENSP00000252593	0	0	0	0	0.114	0	0	0.389	0.436
APOL6	UBE2L6	9606.ENSP00000386280	9606.ENSP00000287156	0	0	0	0	0.350	0	0	0.180	0.444
APOL6	OAS2	9606.ENSP00000386280	9606.ENSP00000342278	0	0	0	0	0.418	0	0	0.213	0.523
APOL6	PARP9	9606.ENSP00000386280	9606.ENSP00000353512	0	0	0	0	0.403	0	0	0.425	0.642
APOL6	STAT1	9606.ENSP00000386280	9606.ENSP00000354394	0	0	0	0	0.430	0	0	0.189	0.517
APOL6	XAF1	9606.ENSP00000386280	9606.ENSP00000354822	0	0	0	0	0.429	0	0	0.150	0.494
APOL6	IFI16	9606.ENSP00000386280	9606.ENSP00000357113	0	0	0	0	0.187	0	0	0.392	0.485
APOL6	GBP5	9606.ENSP00000386280	9606.ENSP00000359488	0	0	0	0	0.400	0	0	0.425	0.640
APOL6	GBP4	9606.ENSP00000386280	9606.ENSP00000359490	0	0	0	0	0.434	0	0	0.240	0.551
APOL6	GBP1	9606.ENSP00000386280	9606.ENSP00000359504	0	0	0	0	0.423	0	0	0.267	0.559
APOL6	IFI44	9606.ENSP00000386280	9606.ENSP00000359783	0	0	0	0	0.259	0	0	0.395	0.533
APOL6	TRIM5	9606.ENSP00000386280	9606.ENSP00000369373	0	0	0	0	0.198	0	0	0.403	0.501
APOL6	OAS1	9606.ENSP00000386280	9606.ENSP00000388001	0	0	0	0	0.302	0	0	0.296	0.488
ASB1	WSB1	9606.ENSP00000264607	9606.ENSP00000262394	0	0	0	0	0.042	0.099	0	0.400	0.437
ATF3	GADD45B	9606.ENSP00000344352	9606.ENSP00000215631	0	0	0	0	0.445	0	0	0.697	0.824
ATF3	CCL2	9606.ENSP00000344352	9606.ENSP00000225831	0	0	0	0	0.210	0	0	0.640	0.704
ATF3	EIF2AK2	9606.ENSP00000344352	9606.ENSP00000233057	0	0	0	0	0.055	0.057	0	0.438	0.456
ATF3	H4C6	9606.ENSP00000344352	9606.ENSP00000244537	0	0	0	0	0.042	0.306	0	0.177	0.405
ATF3	CSRNP1	9606.ENSP00000344352	9606.ENSP00000273153	0	0	0	0	0.352	0	0	0.332	0.548
ATF3	BATF2	9606.ENSP00000344352	9606.ENSP00000301887	0	0	0	0	0.047	0	0	0.447	0.450
ATF3	CXCL10	9606.ENSP00000344352	9606.ENSP00000305651	0	0	0	0	0.154	0	0	0.325	0.404
ATF3	IRF7	9606.ENSP00000344352	9606.ENSP00000380697	0	0	0	0	0.097	0.088	0	0.356	0.423
ATF3	TNFAIP3	9606.ENSP00000344352	9606.ENSP00000481570	0	0	0	0	0.244	0	0	0.420	0.543
ATF3	STAT1	9606.ENSP00000344352	9606.ENSP00000354394	0	0	0	0	0.061	0.301	0	0.434	0.597
ATF3	MYD88	9606.ENSP00000344352	9606.ENSP00000498321	0	0	0	0	0.053	0.112	0	0.584	0.619
ATF3	DDIT3	9606.ENSP00000344352	9606.ENSP00000448665	0	0	0	0	0.231	0.877	0.720	0.619	0.988
AZI2	TRIM38	9606.ENSP00000419371	9606.ENSP00000349596	0	0	0	0	0.049	0.292	0	0.350	0.524
AZI2	ZBP1	9606.ENSP00000419371	9606.ENSP00000360215	0	0	0	0	0.048	0	0	0.599	0.601
AZI2	IFIT1	9606.ENSP00000419371	9606.ENSP00000360869	0	0	0	0	0.060	0	0	0.498	0.507
AZI2	IRF7	9606.ENSP00000419371	9606.ENSP00000380697	0	0	0	0	0.049	0	0	0.533	0.536
BATF2	USP18	9606.ENSP00000301887	9606.ENSP00000215794	0	0	0	0	0.312	0	0	0.185	0.415
BATF2	OAS3	9606.ENSP00000301887	9606.ENSP00000228928	0	0	0	0	0.345	0	0	0.293	0.517
BATF2	TRIM21	9606.ENSP00000301887	9606.ENSP00000254436	0	0	0	0	0.353	0.093	0	0.196	0.487
BATF2	CMPK2	9606.ENSP00000301887	9606.ENSP00000256722	0	0	0	0	0.271	0	0	0.284	0.456
BATF2	OASL	9606.ENSP00000301887	9606.ENSP00000257570	0	0	0	0	0.341	0.066	0	0.310	0.538
BATF2	TRAFD1	9606.ENSP00000301887	9606.ENSP00000257604	0	0	0	0	0.216	0.096	0	0.316	0.473
BATF2	RTP4	9606.ENSP00000301887	9606.ENSP00000259030	0	0	0	0	0.514	0	0	0.146	0.567
BATF2	SERPING1	9606.ENSP00000301887	9606.ENSP00000278407	0	0	0	0	0.264	0	0	0.290	0.455
BATF2	EPSTI1	9606.ENSP00000301887	9606.ENSP00000318982	0	0	0	0	0.386	0	0	0.073	0.406
BATF2	MX1	9606.ENSP00000301887	9606.ENSP00000381601	0	0	0	0	0.183	0.065	0	0.299	0.418
BATF2	SOCS1	9606.ENSP00000301887	9606.ENSP00000496577	0	0	0	0	0.302	0	0	0.207	0.423
BATF2	DDX58	9606.ENSP00000301887	9606.ENSP00000369213	0	0	0	0	0.324	0.047	0	0.177	0.424
BATF2	XAF1	9606.ENSP00000301887	9606.ENSP00000354822	0	0	0	0	0.282	0.096	0	0.191	0.429
BATF2	OAS1	9606.ENSP00000301887	9606.ENSP00000388001	0	0	0	0	0.320	0	0	0.197	0.430
BATF2	IFIT2	9606.ENSP00000301887	9606.ENSP00000490935	0	0	0	0	0.270	0.078	0	0.222	0.430
BATF2	GBP2	9606.ENSP00000301887	9606.ENSP00000359497	0	0	0	0	0.201	0	0	0.325	0.438
BATF2	TAP1	9606.ENSP00000301887	9606.ENSP00000346206	0	0	0	0	0.351	0.051	0	0.163	0.439
BATF2	IRF7	9606.ENSP00000301887	9606.ENSP00000380697	0	0	0	0	0.259	0.088	0	0.242	0.443
BATF2	OAS2	9606.ENSP00000301887	9606.ENSP00000342278	0	0	0	0	0.270	0	0	0.269	0.444
BATF2	SAMD9L	9606.ENSP00000301887	9606.ENSP00000326247	0	0	0	0	0.404	0.053	0	0.123	0.462
BATF2	ISG15	9606.ENSP00000301887	9606.ENSP00000496832	0	0	0	0	0.261	0.066	0	0.307	0.480
BATF2	PARP14	9606.ENSP00000301887	9606.ENSP00000418194	0	0	0	0	0.429	0	0	0.166	0.503
BATF2	CXCL10	9606.ENSP00000301887	9606.ENSP00000305651	0	0	0	0	0.376	0	0	0.252	0.513
BATF2	IFI35	9606.ENSP00000301887	9606.ENSP00000395590	0	0	0	0	0.412	0.063	0	0.200	0.521
BATF2	IDO1	9606.ENSP00000301887	9606.ENSP00000430950	0	0	0	0	0.453	0	0	0.173	0.528
BATF2	STAT1	9606.ENSP00000301887	9606.ENSP00000354394	0	0	0	0	0.329	0	0	0.349	0.545
BATF2	RSAD2	9606.ENSP00000301887	9606.ENSP00000371471	0	0	0	0	0.378	0	0	0.307	0.551
BATF2	PARP9	9606.ENSP00000301887	9606.ENSP00000353512	0	0	0	0	0.504	0	0	0.145	0.558
BATF2	IFIT3	9606.ENSP00000301887	9606.ENSP00000360876	0	0	0	0	0.380	0.078	0	0.314	0.574
BATF2	GBP4	9606.ENSP00000301887	9606.ENSP00000359490	0	0	0	0	0.479	0	0	0.321	0.631
BATF2	GBP1	9606.ENSP00000301887	9606.ENSP00000359504	0	0	0	0	0.477	0	0	0.380	0.662
BATF2	GBP5	9606.ENSP00000301887	9606.ENSP00000359488	0	0	0	0	0.659	0	0	0.456	0.806
BATF2	ETV7	9606.ENSP00000301887	9606.ENSP00000341843	0	0	0	0	0.776	0	0	0.427	0.866
BST2	USP18	9606.ENSP00000252593	9606.ENSP00000215794	0	0	0	0	0.385	0	0	0.487	0.671
BST2	UNC93B1	9606.ENSP00000252593	9606.ENSP00000227471	0	0	0	0	0.111	0	0	0.421	0.463
BST2	OAS3	9606.ENSP00000252593	9606.ENSP00000228928	0	0	0	0	0.362	0	0	0.479	0.653
BST2	EIF2AK2	9606.ENSP00000252593	9606.ENSP00000233057	0	0	0	0	0.299	0	0	0.570	0.685
BST2	ZC3HAV1	9606.ENSP00000252593	9606.ENSP00000242351	0	0	0	0	0.139	0	0	0.447	0.503
BST2	DHX58	9606.ENSP00000252593	9606.ENSP00000251642	0	0	0	0	0.312	0	0	0.350	0.533
BST2	PLSCR1	9606.ENSP00000252593	9606.ENSP00000345494	0	0	0	0	0.211	0	0	0.271	0.400
BST2	CASP1	9606.ENSP00000252593	9606.ENSP00000433138	0	0	0	0	0.211	0	0	0.276	0.404
BST2	UBA7	9606.ENSP00000252593	9606.ENSP00000333266	0	0	0	0	0.304	0	0	0.186	0.409
BST2	EPSTI1	9606.ENSP00000252593	9606.ENSP00000318982	0	0	0	0	0.259	0	0	0.235	0.410
BST2	SAMD9	9606.ENSP00000252593	9606.ENSP00000369292	0	0	0	0	0.201	0	0	0.298	0.415
BST2	TMEM140	9606.ENSP00000252593	9606.ENSP00000275767	0	0	0	0	0.098	0	0	0.384	0.420
BST2	PARP12	9606.ENSP00000252593	9606.ENSP00000263549	0	0	0	0	0.257	0	0	0.258	0.425
BST2	IFIT5	9606.ENSP00000252593	9606.ENSP00000360860	0	0	0	0	0.207	0	0	0.314	0.433
BST2	IDO1	9606.ENSP00000252593	9606.ENSP00000430950	0	0	0	0	0.170	0	0	0.348	0.435
BST2	SIGLEC1	9606.ENSP00000252593	9606.ENSP00000341141	0	0	0	0	0.170	0	0	0.351	0.438
BST2	PSMB9	9606.ENSP00000252593	9606.ENSP00000363993	0	0	0	0	0.323	0	0	0.223	0.451
BST2	TRIM21	9606.ENSP00000252593	9606.ENSP00000254436	0	0	0	0	0.199	0	0	0.349	0.456
BST2	GBP5	9606.ENSP00000252593	9606.ENSP00000359488	0	0	0	0	0.148	0	0	0.394	0.462
BST2	CMPK2	9606.ENSP00000252593	9606.ENSP00000256722	0	0	0	0	0.201	0	0	0.361	0.468
BST2	MOV10	9606.ENSP00000252593	9606.ENSP00000399797	0	0	0	0	0.134	0	0	0.433	0.488
BST2	PARP9	9606.ENSP00000252593	9606.ENSP00000353512	0	0	0	0	0.328	0	0	0.300	0.510
BST2	HERC6	9606.ENSP00000252593	9606.ENSP00000264346	0	0	0	0	0.268	0	0	0.365	0.516
BST2	GBP1	9606.ENSP00000252593	9606.ENSP00000359504	0	0	0	0	0.262	0	0	0.394	0.534
BST2	LY6E	9606.ENSP00000252593	9606.ENSP00000428572	0	0	0	0	0.349	0	0	0.321	0.539
BST2	CXCL10	9606.ENSP00000252593	9606.ENSP00000305651	0	0	0	0	0.229	0	0	0.439	0.549
BST2	DDX60	9606.ENSP00000252593	9606.ENSP00000377344	0	0	0	0	0.241	0	0	0.436	0.553
BST2	IFI16	9606.ENSP00000252593	9606.ENSP00000357113	0	0	0	0	0.202	0	0	0.475	0.563
BST2	ISG20	9606.ENSP00000252593	9606.ENSP00000306565	0	0	0	0	0.204	0	0	0.482	0.570
BST2	MYD88	9606.ENSP00000252593	9606.ENSP00000498321	0	0	0	0	0.135	0.292	0	0.369	0.580
BST2	HLA-A	9606.ENSP00000252593	9606.ENSP00000379873	0	0	0	0	0.211	0	0	0.506	0.593
BST2	IFI27	9606.ENSP00000252593	9606.ENSP00000483430	0	0	0	0	0.289	0	0	0.479	0.614
BST2	IFITM2	9606.ENSP00000252593	9606.ENSP00000484689	0	0	0	0	0.255	0	0	0.505	0.615
BST2	RTP4	9606.ENSP00000252593	9606.ENSP00000259030	0	0	0	0	0.414	0	0	0.377	0.620
BST2	TRIM22	9606.ENSP00000252593	9606.ENSP00000369299	0	0	0	0	0.191	0	0	0.581	0.646
BST2	IFIT2	9606.ENSP00000252593	9606.ENSP00000490935	0	0	0	0	0.272	0	0	0.535	0.647
BST2	OASL	9606.ENSP00000252593	9606.ENSP00000257570	0	0	0	0	0.312	0	0	0.533	0.665
BST2	HERC5	9606.ENSP00000252593	9606.ENSP00000264350	0	0	0	0	0.393	0	0	0.482	0.672
BST2	IFIH1	9606.ENSP00000252593	9606.ENSP00000497271	0	0	0	0	0.372	0	0	0.509	0.678
BST2	IFI44L	9606.ENSP00000252593	9606.ENSP00000359787	0	0	0	0	0.452	0	0	0.448	0.684
BST2	UBE2L6	9606.ENSP00000252593	9606.ENSP00000287156	0	0	0	0	0.530	0	0	0.364	0.688
BST2	XAF1	9606.ENSP00000252593	9606.ENSP00000354822	0	0	0	0	0.517	0	0	0.397	0.696
BST2	IFITM3	9606.ENSP00000252593	9606.ENSP00000382707	0	0	0	0	0.265	0	0	0.608	0.699
BST2	IFI44	9606.ENSP00000252593	9606.ENSP00000359783	0	0	0	0	0.463	0	0	0.479	0.708
BST2	IFIT1	9606.ENSP00000252593	9606.ENSP00000360869	0	0	0	0	0.289	0	0	0.607	0.709
BST2	IFIT3	9606.ENSP00000252593	9606.ENSP00000360876	0	0	0	0	0.389	0	0	0.556	0.717
BST2	IFI6	9606.ENSP00000252593	9606.ENSP00000342513	0	0	0	0	0.521	0	0	0.487	0.744
BST2	RSAD2	9606.ENSP00000252593	9606.ENSP00000371471	0	0	0	0	0.292	0	0	0.667	0.754
BST2	IRF7	9606.ENSP00000252593	9606.ENSP00000380697	0	0	0	0	0.452	0	0	0.583	0.761
BST2	OAS2	9606.ENSP00000252593	9606.ENSP00000342278	0	0	0	0	0.502	0	0	0.571	0.777
BST2	OAS1	9606.ENSP00000252593	9606.ENSP00000388001	0	0	0	0	0.496	0	0	0.580	0.779
BST2	DDX58	9606.ENSP00000252593	9606.ENSP00000369213	0	0	0	0	0.310	0	0	0.715	0.795
BST2	MX2	9606.ENSP00000252593	9606.ENSP00000333657	0	0	0	0	0.357	0	0	0.703	0.801
BST2	MX1	9606.ENSP00000252593	9606.ENSP00000381601	0	0	0	0	0.442	0	0	0.663	0.804
BST2	STAT2	9606.ENSP00000252593	9606.ENSP00000315768	0	0	0	0	0.291	0	0.500	0.506	0.809
BST2	IFITM1	9606.ENSP00000252593	9606.ENSP00000330825	0	0	0	0	0.553	0	0	0.594	0.810
BST2	STAT1	9606.ENSP00000252593	9606.ENSP00000354394	0	0	0	0	0.304	0	0.500	0.507	0.813
BST2	IRF9	9606.ENSP00000252593	9606.ENSP00000380073	0	0	0	0	0.310	0	0.500	0.507	0.815
BST2	IFI35	9606.ENSP00000252593	9606.ENSP00000395590	0	0	0	0	0.687	0	0	0.447	0.819
BST2	ISG15	9606.ENSP00000252593	9606.ENSP00000496832	0	0	0	0	0.537	0	0	0.679	0.845
BST2	TRIM5	9606.ENSP00000252593	9606.ENSP00000369373	0	0	0	0	0.120	0	0	0.842	0.855
BTN3A1	MICB	9606.ENSP00000289361	9606.ENSP00000252229	0	0	0.203	0	0.101	0	0	0.444	0.566
BTN3A1	NLRC5	9606.ENSP00000289361	9606.ENSP00000262510	0	0	0	0	0.382	0.067	0	0.201	0.499
BTN3A1	TAP1	9606.ENSP00000289361	9606.ENSP00000346206	0	0	0	0	0.413	0.046	0	0.073	0.435
BTN3A1	HLA-E	9606.ENSP00000289361	9606.ENSP00000365817	0	0	0	0	0.264	0	0	0.288	0.454
BTN3A1	HLA-A	9606.ENSP00000289361	9606.ENSP00000379873	0	0	0	0	0.244	0	0	0.474	0.585
BTN3A1	PSMB9	9606.ENSP00000289361	9606.ENSP00000363993	0	0	0	0	0.440	0	0	0.444	0.675
C12orf76	FRMD3	9606.ENSP00000498468	9606.ENSP00000303508	0	0	0	0	0.056	0	0	0.396	0.405
C1QB	MT2A	9606.ENSP00000313967	9606.ENSP00000245185	0	0	0	0	0.074	0	0	0.720	0.729
C1QB	SCARB2	9606.ENSP00000313967	9606.ENSP00000264896	0	0	0	0	0.074	0	0	0.543	0.558
C1QB	SERPING1	9606.ENSP00000313967	9606.ENSP00000278407	0	0	0	0	0.339	0.051	0.900	0.728	0.980
C1QB	C3AR1	9606.ENSP00000313967	9606.ENSP00000302079	0	0	0	0	0.393	0	0	0.590	0.740
C1QB	CXCL10	9606.ENSP00000313967	9606.ENSP00000305651	0	0	0	0	0.252	0	0	0.306	0.458
C1QB	CCL8	9606.ENSP00000313967	9606.ENSP00000378118	0	0	0	0	0.260	0	0	0.246	0.419
C1QB	PSMB9	9606.ENSP00000313967	9606.ENSP00000363993	0	0	0	0	0.068	0	0	0.431	0.447
C1QB	MX1	9606.ENSP00000313967	9606.ENSP00000381601	0	0	0	0	0.138	0.072	0	0.416	0.492
C1QB	SIGLEC1	9606.ENSP00000313967	9606.ENSP00000341141	0	0	0	0	0.484	0	0	0.201	0.571
C3AR1	CEACAM1	9606.ENSP00000302079	9606.ENSP00000161559	0	0	0	0	0.049	0.045	0	0.471	0.477
C3AR1	CCL2	9606.ENSP00000302079	9606.ENSP00000225831	0	0	0	0	0.164	0	0	0.622	0.671
C3AR1	IL1RN	9606.ENSP00000302079	9606.ENSP00000259206	0	0	0	0	0.201	0	0	0.289	0.408
C3AR1	SCARB2	9606.ENSP00000302079	9606.ENSP00000264896	0	0	0	0	0.073	0	0	0.490	0.507
C3AR1	SERPING1	9606.ENSP00000302079	9606.ENSP00000278407	0	0	0	0	0.138	0	0	0.594	0.636
C3AR1	CCR1	9606.ENSP00000302079	9606.ENSP00000296140	0	0	0	0.595	0.517	0	0	0.469	0.733
C3AR1	TNFSF13B	9606.ENSP00000302079	9606.ENSP00000365048	0	0	0	0	0.273	0	0	0.211	0.402
C3AR1	CASP1	9606.ENSP00000302079	9606.ENSP00000433138	0	0	0	0	0.226	0	0	0.288	0.425
C3AR1	CCRL2	9606.ENSP00000302079	9606.ENSP00000349967	0	0	0	0	0.284	0	0	0.242	0.434
C3AR1	IDO1	9606.ENSP00000302079	9606.ENSP00000430950	0	0	0	0	0.092	0	0	0.409	0.440
C3AR1	MX1	9606.ENSP00000302079	9606.ENSP00000381601	0	0	0	0	0.099	0	0	0.439	0.473
C3AR1	IFI44	9606.ENSP00000302079	9606.ENSP00000359783	0	0	0	0	0.129	0.098	0	0.420	0.504
C3AR1	CXCL10	9606.ENSP00000302079	9606.ENSP00000305651	0	0	0	0	0.151	0	0	0.560	0.611
C3AR1	FCGR2B	9606.ENSP00000302079	9606.ENSP00000351497	0	0	0	0	0.212	0	0	0.556	0.635
CARD17	CASP1	9606.ENSP00000364859	9606.ENSP00000433138	0	0	0.046	0.972	0.087	0.626	0.900	0.419	0.977
CASP1	CCL2	9606.ENSP00000433138	9606.ENSP00000225831	0	0	0	0	0.130	0	0	0.677	0.707
CASP1	EIF2AK2	9606.ENSP00000433138	9606.ENSP00000233057	0	0	0	0	0.210	0	0	0.526	0.610
CASP1	TNFSF10	9606.ENSP00000433138	9606.ENSP00000241261	0	0	0	0	0.358	0	0	0.479	0.651
CASP1	DHX58	9606.ENSP00000433138	9606.ENSP00000251642	0	0	0	0	0.157	0	0	0.695	0.732
CASP1	TRIM21	9606.ENSP00000433138	9606.ENSP00000254436	0	0	0	0	0.215	0.050	0	0.259	0.400
CASP1	RTP4	9606.ENSP00000433138	9606.ENSP00000259030	0	0	0	0	0.350	0	0	0.137	0.415
CASP1	IL1RN	9606.ENSP00000433138	9606.ENSP00000259206	0	0	0	0	0.207	0	0	0.751	0.794
CASP1	NLRC5	9606.ENSP00000433138	9606.ENSP00000262510	0	0	0	0	0.218	0	0	0.735	0.784
CASP1	IL18RAP	9606.ENSP00000433138	9606.ENSP00000264260	0	0	0	0	0.210	0	0	0.434	0.534
CASP1	SCARB2	9606.ENSP00000433138	9606.ENSP00000264896	0	0	0	0	0.083	0	0	0.476	0.499
CASP1	CCR1	9606.ENSP00000433138	9606.ENSP00000296140	0	0	0	0	0.229	0	0	0.253	0.400
CASP1	CXCL10	9606.ENSP00000433138	9606.ENSP00000305651	0	0	0	0	0.213	0	0	0.582	0.657
CASP1	RNF31	9606.ENSP00000433138	9606.ENSP00000315112	0	0	0	0	0.042	0.292	0	0.265	0.457
CASP1	STAT2	9606.ENSP00000433138	9606.ENSP00000315768	0	0	0	0	0.140	0	0	0.384	0.448
CASP1	SAMD9L	9606.ENSP00000433138	9606.ENSP00000326247	0	0	0	0	0.394	0.076	0	0.081	0.440
CASP1	MX2	9606.ENSP00000433138	9606.ENSP00000333657	0	0	0	0	0.200	0.078	0	0.263	0.410
CASP1	OAS2	9606.ENSP00000433138	9606.ENSP00000342278	0	0	0	0	0.242	0	0	0.249	0.407
CASP1	RBCK1	9606.ENSP00000433138	9606.ENSP00000348632	0	0	0	0	0.062	0.292	0	0.245	0.454
CASP1	CCRL2	9606.ENSP00000433138	9606.ENSP00000349967	0	0	0	0	0.220	0	0	0.274	0.409
CASP1	FCGR2B	9606.ENSP00000433138	9606.ENSP00000351497	0	0	0	0	0.166	0	0	0.311	0.401
CASP1	STAT1	9606.ENSP00000433138	9606.ENSP00000354394	0	0	0	0	0.301	0	0	0.591	0.702
CASP1	IFI16	9606.ENSP00000433138	9606.ENSP00000357113	0	0	0	0	0.437	0.292	0	0.881	0.948
CASP1	GBP5	9606.ENSP00000433138	9606.ENSP00000359488	0	0	0	0	0.296	0	0	0.425	0.578
CASP1	GBP4	9606.ENSP00000433138	9606.ENSP00000359490	0	0	0	0	0.233	0	0	0.271	0.417
CASP1	GBP2	9606.ENSP00000433138	9606.ENSP00000359497	0	0	0	0	0.397	0	0	0.372	0.605
CASP1	GBP1	9606.ENSP00000433138	9606.ENSP00000359504	0	0	0	0	0.384	0	0	0.342	0.578
CASP1	ZBP1	9606.ENSP00000433138	9606.ENSP00000360215	0	0	0	0	0.138	0	0	0.447	0.503
CASP1	PSMB9	9606.ENSP00000433138	9606.ENSP00000363993	0	0	0	0	0.387	0	0	0.215	0.499
CASP1	TNFSF13B	9606.ENSP00000433138	9606.ENSP00000365048	0	0	0	0	0.356	0	0	0.264	0.506
CASP1	DDX58	9606.ENSP00000433138	9606.ENSP00000369213	0	0	0	0	0.216	0	0	0.872	0.895
CASP1	TRIM22	9606.ENSP00000433138	9606.ENSP00000369299	0	0	0	0	0.342	0.050	0	0.152	0.424
CASP1	JAK2	9606.ENSP00000433138	9606.ENSP00000371067	0	0	0	0	0.226	0.067	0	0.401	0.530
CASP1	LGALS9	9606.ENSP00000433138	9606.ENSP00000378856	0	0	0	0	0.238	0.052	0	0.271	0.427
CASP1	IRF9	9606.ENSP00000433138	9606.ENSP00000380073	0	0	0	0	0.187	0	0	0.351	0.450
CASP1	IRF7	9606.ENSP00000433138	9606.ENSP00000380697	0	0	0	0	0.179	0	0	0.523	0.592
CASP1	MX1	9606.ENSP00000433138	9606.ENSP00000381601	0	0	0	0	0.183	0.078	0	0.416	0.521
CASP1	OAS1	9606.ENSP00000433138	9606.ENSP00000388001	0	0	0	0	0.242	0	0	0.293	0.441
CASP1	IDO1	9606.ENSP00000433138	9606.ENSP00000430950	0	0	0	0	0.144	0	0	0.369	0.436
CASP1	DDIT3	9606.ENSP00000433138	9606.ENSP00000448665	0	0	0	0	0.083	0	0	0.435	0.460
CASP1	TNFAIP3	9606.ENSP00000433138	9606.ENSP00000481570	0	0	0	0	0.185	0.091	0	0.337	0.466
CASP1	ISG15	9606.ENSP00000433138	9606.ENSP00000496832	0	0	0	0	0.221	0.050	0	0.383	0.504
CASP1	IFIH1	9606.ENSP00000433138	9606.ENSP00000497271	0	0	0	0	0.267	0	0	0.575	0.675
CASP1	MYD88	9606.ENSP00000433138	9606.ENSP00000498321	0	0	0	0	0.189	0.046	0	0.907	0.921
CCL2	GADD45B	9606.ENSP00000225831	9606.ENSP00000215631	0	0	0	0	0.127	0	0	0.475	0.522
CCL2	FFAR2	9606.ENSP00000225831	9606.ENSP00000473159	0	0	0	0	0.085	0	0	0.371	0.400
CCL2	IFITM3	9606.ENSP00000225831	9606.ENSP00000382707	0	0	0	0	0.156	0	0	0.329	0.409
CCL2	H4C6	9606.ENSP00000225831	9606.ENSP00000244537	0	0	0	0	0	0.292	0	0.200	0.409
CCL2	LGALS9	9606.ENSP00000225831	9606.ENSP00000378856	0	0	0	0	0.076	0	0	0.397	0.419
CCL2	OAS2	9606.ENSP00000225831	9606.ENSP00000342278	0	0	0	0	0.141	0	0	0.352	0.419
CCL2	RSAD2	9606.ENSP00000225831	9606.ENSP00000371471	0	0	0	0	0.123	0	0	0.366	0.420
CCL2	SERPING1	9606.ENSP00000225831	9606.ENSP00000278407	0	0	0	0	0.181	0	0	0.322	0.421
CCL2	H3C12	9606.ENSP00000225831	9606.ENSP00000352252	0	0	0	0	0	0	0	0.425	0.425
CCL2	H3C13	9606.ENSP00000225831	9606.ENSP00000333277	0	0	0	0	0	0	0	0.426	0.426
CCL2	OASL	9606.ENSP00000225831	9606.ENSP00000257570	0	0	0	0	0.178	0	0	0.336	0.431
CCL2	IFI44	9606.ENSP00000225831	9606.ENSP00000359783	0	0	0	0	0.160	0.096	0	0.315	0.434
CCL2	OAS1	9606.ENSP00000225831	9606.ENSP00000388001	0	0	0	0	0.118	0	0	0.397	0.445
CCL2	GBP1	9606.ENSP00000225831	9606.ENSP00000359504	0	0	0	0	0.236	0	0	0.314	0.453
CCL2	IFIT3	9606.ENSP00000225831	9606.ENSP00000360876	0	0	0	0	0.173	0	0	0.383	0.468
CCL2	EIF2AK2	9606.ENSP00000225831	9606.ENSP00000233057	0	0	0	0	0.109	0	0	0.445	0.484
CCL2	STAT2	9606.ENSP00000225831	9606.ENSP00000315768	0	0	0	0	0.101	0	0	0.450	0.485
CCL2	TNFSF10	9606.ENSP00000225831	9606.ENSP00000241261	0	0	0	0	0.062	0	0	0.507	0.517
CCL2	SOCS1	9606.ENSP00000225831	9606.ENSP00000496577	0	0	0	0	0.168	0	0	0.476	0.545
CCL2	SIGLEC1	9606.ENSP00000225831	9606.ENSP00000341141	0	0	0	0	0.176	0.096	0	0.447	0.552
CCL2	TNFAIP3	9606.ENSP00000225831	9606.ENSP00000481570	0	0	0	0	0.215	0	0	0.461	0.558
CCL2	IFIH1	9606.ENSP00000225831	9606.ENSP00000497271	0	0	0	0	0.145	0	0	0.507	0.560
CCL2	MX1	9606.ENSP00000225831	9606.ENSP00000381601	0	0	0	0	0.153	0	0	0.508	0.565
CCL2	TNFSF13B	9606.ENSP00000225831	9606.ENSP00000365048	0	0	0	0	0.137	0	0	0.522	0.570
CCL2	JAK2	9606.ENSP00000225831	9606.ENSP00000371067	0	0	0	0	0.095	0	0	0.578	0.602
CCL2	DDX58	9606.ENSP00000225831	9606.ENSP00000369213	0	0	0	0	0.127	0.047	0	0.579	0.619
CCL2	IRF7	9606.ENSP00000225831	9606.ENSP00000380697	0	0	0	0	0.146	0	0	0.574	0.620
CCL2	IFIT1	9606.ENSP00000225831	9606.ENSP00000360869	0	0	0	0	0.123	0	0	0.604	0.638
CCL2	IFIT2	9606.ENSP00000225831	9606.ENSP00000490935	0	0	0	0	0.145	0	0	0.614	0.656
CCL2	SCARB2	9606.ENSP00000225831	9606.ENSP00000264896	0	0	0	0	0.116	0	0	0.645	0.672
CCL2	IDO1	9606.ENSP00000225831	9606.ENSP00000430950	0	0	0	0	0.142	0	0	0.653	0.689
CCL2	FCGR2B	9606.ENSP00000225831	9606.ENSP00000351497	0	0	0	0	0.056	0	0	0.688	0.693
CCL2	ISG15	9606.ENSP00000225831	9606.ENSP00000496832	0	0	0	0	0.130	0	0	0.671	0.701
CCL2	MYD88	9606.ENSP00000225831	9606.ENSP00000498321	0	0	0	0	0.115	0	0	0.705	0.728
CCL2	TNFAIP6	9606.ENSP00000225831	9606.ENSP00000243347	0	0	0	0	0.205	0.405	0	0.479	0.732
CCL2	IL1RN	9606.ENSP00000225831	9606.ENSP00000259206	0	0	0	0	0.292	0	0	0.676	0.761
CCL2	STAT1	9606.ENSP00000225831	9606.ENSP00000354394	0	0	0	0	0.136	0	0	0.812	0.831
CCL2	CXCL10	9606.ENSP00000225831	9606.ENSP00000305651	0	0	0	0	0.373	0	0.400	0.915	0.965
CCL2	CCRL2	9606.ENSP00000225831	9606.ENSP00000349967	0	0	0	0	0.103	0	0	0.990	0.990
CCL2	CCL8	9606.ENSP00000225831	9606.ENSP00000378118	0	0	0.052	0.966	0.781	0.994	0	0.869	0.999
CCL2	CCR1	9606.ENSP00000225831	9606.ENSP00000296140	0	0	0	0	0.264	0.287	0.650	0.996	0.999
CCL8	OAS3	9606.ENSP00000378118	9606.ENSP00000228928	0	0	0	0	0.192	0	0	0.306	0.415
CCL8	OASL	9606.ENSP00000378118	9606.ENSP00000257570	0	0	0	0	0.223	0	0	0.321	0.450
CCL8	IL1RN	9606.ENSP00000378118	9606.ENSP00000259206	0	0	0	0	0.178	0	0	0.348	0.441
CCL8	CCR1	9606.ENSP00000378118	9606.ENSP00000296140	0	0	0	0	0.257	0.287	0.900	0.996	0.999
CCL8	CXCL10	9606.ENSP00000378118	9606.ENSP00000305651	0	0	0	0	0.688	0.994	0	0.807	0.999
CCL8	MX2	9606.ENSP00000378118	9606.ENSP00000333657	0	0	0	0	0.212	0	0	0.286	0.413
CCL8	SIGLEC1	9606.ENSP00000378118	9606.ENSP00000341141	0	0	0	0	0.353	0.096	0	0.610	0.752
CCL8	OAS2	9606.ENSP00000378118	9606.ENSP00000342278	0	0	0	0	0.196	0	0	0.316	0.427
CCL8	CCRL2	9606.ENSP00000378118	9606.ENSP00000349967	0	0	0	0	0.186	0	0	0.643	0.697
CCL8	STAT1	9606.ENSP00000378118	9606.ENSP00000354394	0	0	0	0	0.192	0	0	0.400	0.494
CCL8	GBP1	9606.ENSP00000378118	9606.ENSP00000359504	0	0	0	0	0.240	0	0	0.247	0.404
CCL8	IFI44	9606.ENSP00000378118	9606.ENSP00000359783	0	0	0	0	0.192	0.096	0	0.299	0.443
CCL8	IFI44L	9606.ENSP00000378118	9606.ENSP00000359787	0	0	0	0	0.197	0	0	0.321	0.431
CCL8	IFIT1	9606.ENSP00000378118	9606.ENSP00000360869	0	0	0	0	0.193	0	0	0.395	0.491
CCL8	IFIT3	9606.ENSP00000378118	9606.ENSP00000360876	0	0	0	0	0.256	0	0	0.348	0.494
CCL8	TNFSF13B	9606.ENSP00000378118	9606.ENSP00000365048	0	0	0	0	0.178	0	0	0.327	0.423
CCL8	DDX58	9606.ENSP00000378118	9606.ENSP00000369213	0	0	0	0	0.203	0	0	0.306	0.423
CCL8	RSAD2	9606.ENSP00000378118	9606.ENSP00000371471	0	0	0	0	0.324	0	0	0.336	0.531
CCL8	IFIH1	9606.ENSP00000378118	9606.ENSP00000497271	0	0	0	0	0.216	0	0	0.271	0.404
CCL8	OAS1	9606.ENSP00000378118	9606.ENSP00000388001	0	0	0	0	0.186	0	0	0.339	0.439
CCL8	IFIT2	9606.ENSP00000378118	9606.ENSP00000490935	0	0	0	0	0.210	0	0	0.338	0.455
CCL8	IRF7	9606.ENSP00000378118	9606.ENSP00000380697	0	0	0	0	0.174	0	0	0.374	0.461
CCL8	MX1	9606.ENSP00000378118	9606.ENSP00000381601	0	0	0	0	0.202	0	0	0.395	0.496
CCL8	IDO1	9606.ENSP00000378118	9606.ENSP00000430950	0	0	0	0	0.257	0	0	0.363	0.507
CCL8	ISG15	9606.ENSP00000378118	9606.ENSP00000496832	0	0	0	0	0.228	0	0	0.400	0.517
CCR1	CEACAM1	9606.ENSP00000296140	9606.ENSP00000161559	0	0	0	0	0.081	0.045	0	0.435	0.461
CCR1	IL1RN	9606.ENSP00000296140	9606.ENSP00000259206	0	0	0	0	0.345	0.076	0.400	0.372	0.741
CCR1	STAT1	9606.ENSP00000296140	9606.ENSP00000354394	0	0	0	0	0.100	0	0	0.377	0.415
CCR1	SIGLEC1	9606.ENSP00000296140	9606.ENSP00000341141	0	0	0	0	0.312	0.098	0	0.222	0.475
CCR1	MYD88	9606.ENSP00000296140	9606.ENSP00000498321	0	0	0	0	0.191	0	0	0.377	0.475
CCR1	TNFSF13B	9606.ENSP00000296140	9606.ENSP00000365048	0	0	0	0	0.336	0	0	0.359	0.556
CCR1	LGALS9	9606.ENSP00000296140	9606.ENSP00000378856	0	0	0	0	0.208	0	0	0.519	0.602
CCR1	FCGR2B	9606.ENSP00000296140	9606.ENSP00000351497	0	0	0	0	0.218	0	0	0.529	0.616
CCR1	JAK2	9606.ENSP00000296140	9606.ENSP00000371067	0	0	0	0	0.119	0	0.650	0.253	0.749
CCR1	CCRL2	9606.ENSP00000296140	9606.ENSP00000349967	0	0	0	0.879	0.263	0	0	0.865	0.896
CCR1	CXCL10	9606.ENSP00000296140	9606.ENSP00000305651	0	0	0	0	0.136	0	0.650	0.984	0.994
CCRL2	IL1RN	9606.ENSP00000349967	9606.ENSP00000259206	0	0	0	0	0.212	0	0	0.333	0.453
CCRL2	S1PR1	9606.ENSP00000349967	9606.ENSP00000305416	0	0	0	0	0.118	0	0	0.597	0.629
CCRL2	CXCL10	9606.ENSP00000349967	9606.ENSP00000305651	0	0	0	0	0.201	0	0	0.857	0.881
CCRL2	SIGLEC1	9606.ENSP00000349967	9606.ENSP00000341141	0	0	0	0	0.170	0.098	0	0.271	0.407
CCRL2	JAK2	9606.ENSP00000349967	9606.ENSP00000371067	0	0	0	0	0.130	0	0	0.365	0.424
CCRL2	TNFAIP3	9606.ENSP00000349967	9606.ENSP00000481570	0	0	0	0	0.179	0	0	0.360	0.452
CCRL2	FCGR2B	9606.ENSP00000349967	9606.ENSP00000351497	0	0	0	0	0.182	0	0	0.366	0.459
CCRL2	TNFSF13B	9606.ENSP00000349967	9606.ENSP00000365048	0	0	0	0	0.160	0	0	0.395	0.470
CCRL2	STAT1	9606.ENSP00000349967	9606.ENSP00000354394	0	0	0	0	0.123	0	0	0.432	0.481
CCRL2	MYD88	9606.ENSP00000349967	9606.ENSP00000498321	0	0	0	0	0.142	0	0	0.569	0.614
CCRL2	IDO1	9606.ENSP00000349967	9606.ENSP00000430950	0	0	0	0	0.139	0	0	0.576	0.619
CEACAM1	SLC3A2	9606.ENSP00000161559	9606.ENSP00000367123	0	0	0	0	0	0	0	0.402	0.402
CEACAM1	OAS2	9606.ENSP00000161559	9606.ENSP00000342278	0	0	0	0	0.097	0	0	0.371	0.408
CEACAM1	SCARB2	9606.ENSP00000161559	9606.ENSP00000264896	0	0	0	0	0.055	0.100	0	0.434	0.477
CEACAM1	LGALS9	9606.ENSP00000161559	9606.ENSP00000378856	0	0	0	0	0.098	0	0	0.806	0.817
CHMP5	UBA52	9606.ENSP00000223500	9606.ENSP00000388107	0	0	0	0	0	0	0.400	0	0.400
CHMP5	ISG15	9606.ENSP00000223500	9606.ENSP00000496832	0	0	0	0	0.181	0.292	0	0.321	0.572
CLEC4A	TNFSF13B	9606.ENSP00000229332	9606.ENSP00000365048	0	0	0	0	0.319	0	0	0.189	0.424
CLEC4A	FCGR2B	9606.ENSP00000229332	9606.ENSP00000351497	0	0	0	0	0.235	0	0	0.300	0.441
CLEC4A	SIGLEC1	9606.ENSP00000229332	9606.ENSP00000341141	0	0	0	0	0.118	0	0	0.545	0.581
CMPK2	USP18	9606.ENSP00000256722	9606.ENSP00000215794	0	0	0	0	0.662	0	0	0.669	0.883
CMPK2	OAS3	9606.ENSP00000256722	9606.ENSP00000228928	0	0	0	0	0.561	0	0	0.397	0.724
CMPK2	EIF2AK2	9606.ENSP00000256722	9606.ENSP00000233057	0	0	0	0	0.399	0	0	0.593	0.745
CMPK2	ZC3HAV1	9606.ENSP00000256722	9606.ENSP00000242351	0.042	0	0	0	0.280	0	0	0.251	0.439
CMPK2	DHX58	9606.ENSP00000256722	9606.ENSP00000251642	0	0	0	0	0.476	0	0	0.422	0.685
CMPK2	TRIM21	9606.ENSP00000256722	9606.ENSP00000254436	0	0	0	0	0.279	0	0	0.214	0.410
CMPK2	GBP2	9606.ENSP00000256722	9606.ENSP00000359497	0	0	0	0	0.155	0	0	0.322	0.403
CMPK2	SIGLEC1	9606.ENSP00000256722	9606.ENSP00000341141	0	0	0	0	0.297	0	0	0.207	0.419
CMPK2	TRIM22	9606.ENSP00000256722	9606.ENSP00000369299	0	0	0	0	0.280	0	0	0.228	0.421
CMPK2	IFITM1	9606.ENSP00000256722	9606.ENSP00000330825	0	0	0	0	0.122	0	0	0.399	0.450
CMPK2	PLSCR1	9606.ENSP00000256722	9606.ENSP00000345494	0	0	0	0	0.247	0	0	0.308	0.456
CMPK2	TYMP	9606.ENSP00000256722	9606.ENSP00000379038	0	0	0	0	0.138	0	0	0.399	0.460
CMPK2	RNF213	9606.ENSP00000256722	9606.ENSP00000464087	0.042	0	0	0	0.283	0.060	0	0.270	0.466
CMPK2	IRF9	9606.ENSP00000256722	9606.ENSP00000380073	0	0	0	0	0.259	0	0	0.318	0.474
CMPK2	GBP5	9606.ENSP00000256722	9606.ENSP00000359488	0	0	0	0	0.265	0	0	0.317	0.477
CMPK2	LY6E	9606.ENSP00000256722	9606.ENSP00000428572	0	0	0	0	0.212	0	0	0.374	0.486
CMPK2	UBE2L6	9606.ENSP00000256722	9606.ENSP00000287156	0	0	0	0	0.279	0	0	0.321	0.490
CMPK2	CXCL10	9606.ENSP00000256722	9606.ENSP00000305651	0	0	0	0	0.286	0	0	0.317	0.491
CMPK2	DTX3L	9606.ENSP00000256722	9606.ENSP00000296161	0	0	0	0	0.409	0	0	0.181	0.495
CMPK2	USP41	9606.ENSP00000256722	9606.ENSP00000414922	0	0	0	0	0.294	0	0	0.316	0.497
CMPK2	GBP4	9606.ENSP00000256722	9606.ENSP00000359490	0	0	0	0	0.282	0	0	0.376	0.533
CMPK2	GBP1	9606.ENSP00000256722	9606.ENSP00000359504	0	0	0	0	0.246	0	0	0.412	0.538
CMPK2	PARP14	9606.ENSP00000256722	9606.ENSP00000418194	0.042	0	0	0	0.371	0	0	0.319	0.554
CMPK2	HELZ2	9606.ENSP00000256722	9606.ENSP00000417401	0	0	0	0	0.325	0	0	0.394	0.574
CMPK2	DDX60L	9606.ENSP00000256722	9606.ENSP00000260184	0	0	0	0	0.528	0	0	0.168	0.591
CMPK2	IFI35	9606.ENSP00000256722	9606.ENSP00000395590	0	0	0	0	0.409	0	0	0.341	0.594
CMPK2	STAT1	9606.ENSP00000256722	9606.ENSP00000354394	0	0	0	0	0.438	0	0	0.314	0.599
CMPK2	SAMD9	9606.ENSP00000256722	9606.ENSP00000369292	0.042	0	0	0	0.369	0.052	0	0.386	0.601
CMPK2	IFI27	9606.ENSP00000256722	9606.ENSP00000483430	0	0	0	0	0.401	0	0	0.395	0.623
CMPK2	XAF1	9606.ENSP00000256722	9606.ENSP00000354822	0	0	0	0	0.443	0	0	0.404	0.653
CMPK2	RTP4	9606.ENSP00000256722	9606.ENSP00000259030	0	0	0	0	0.451	0	0	0.424	0.670
CMPK2	ZNFX1	9606.ENSP00000256722	9606.ENSP00000360817	0	0	0	0	0.298	0	0	0.549	0.670
CMPK2	STAT2	9606.ENSP00000256722	9606.ENSP00000315768	0	0	0	0	0.301	0	0	0.553	0.674
CMPK2	HERC6	9606.ENSP00000256722	9606.ENSP00000264346	0	0	0	0	0.451	0	0	0.450	0.685
CMPK2	SAMD9L	9606.ENSP00000256722	9606.ENSP00000326247	0.042	0	0	0	0.476	0.052	0	0.435	0.695
CMPK2	HERC5	9606.ENSP00000256722	9606.ENSP00000264350	0	0	0	0	0.461	0	0	0.463	0.698
CMPK2	DDX58	9606.ENSP00000256722	9606.ENSP00000369213	0	0	0	0	0.522	0	0	0.422	0.712
CMPK2	OASL	9606.ENSP00000256722	9606.ENSP00000257570	0	0	0	0	0.472	0	0	0.496	0.722
CMPK2	PARP12	9606.ENSP00000256722	9606.ENSP00000263549	0.042	0	0	0	0.441	0	0	0.525	0.724
CMPK2	IFI6	9606.ENSP00000256722	9606.ENSP00000342513	0	0	0	0	0.537	0	0	0.447	0.733
CMPK2	IFIT2	9606.ENSP00000256722	9606.ENSP00000490935	0.052	0	0	0	0.446	0	0	0.538	0.736
CMPK2	ISG15	9606.ENSP00000256722	9606.ENSP00000496832	0	0	0	0	0.511	0	0	0.502	0.746
CMPK2	MX2	9606.ENSP00000256722	9606.ENSP00000333657	0	0	0	0	0.561	0	0	0.472	0.758
CMPK2	PARP9	9606.ENSP00000256722	9606.ENSP00000353512	0.042	0	0	0	0.552	0	0	0.505	0.769
CMPK2	OAS1	9606.ENSP00000256722	9606.ENSP00000388001	0	0	0	0	0.659	0	0	0.370	0.776
CMPK2	IFI44	9606.ENSP00000256722	9606.ENSP00000359783	0	0	0	0	0.581	0	0	0.520	0.790
CMPK2	OAS2	9606.ENSP00000256722	9606.ENSP00000342278	0	0	0	0	0.644	0	0	0.445	0.794
CMPK2	IFIT5	9606.ENSP00000256722	9606.ENSP00000360860	0.052	0	0	0	0.441	0	0	0.644	0.795
CMPK2	IRF7	9606.ENSP00000256722	9606.ENSP00000380697	0	0	0.251	0	0.430	0	0	0.587	0.808
CMPK2	IFIH1	9606.ENSP00000256722	9606.ENSP00000497271	0	0	0	0	0.506	0	0	0.627	0.808
CMPK2	MX1	9606.ENSP00000256722	9606.ENSP00000381601	0	0	0	0	0.579	0	0	0.571	0.811
CMPK2	IFIT1	9606.ENSP00000256722	9606.ENSP00000360869	0.052	0	0	0	0.508	0	0	0.665	0.830
CMPK2	EPSTI1	9606.ENSP00000256722	9606.ENSP00000318982	0	0	0	0	0.584	0	0	0.613	0.832
CMPK2	IFI44L	9606.ENSP00000256722	9606.ENSP00000359787	0	0	0	0	0.638	0	0	0.618	0.855
CMPK2	DDX60	9606.ENSP00000256722	9606.ENSP00000377344	0	0	0	0	0.762	0	0	0.550	0.889
CMPK2	IFIT3	9606.ENSP00000256722	9606.ENSP00000360876	0.052	0	0	0	0.780	0	0	0.578	0.904
CMPK2	NT5C3A	9606.ENSP00000256722	9606.ENSP00000476480	0	0	0	0	0.248	0	0.900	0.258	0.939
CMPK2	RSAD2	9606.ENSP00000256722	9606.ENSP00000371471	0	0	0	0	0.889	0	0	0.799	0.976
CMTR1	USP18	9606.ENSP00000362550	9606.ENSP00000215794	0	0	0	0	0.381	0	0	0.078	0.405
CMTR1	IFIT5	9606.ENSP00000362550	9606.ENSP00000360860	0	0	0	0	0.216	0	0	0.295	0.424
CMTR1	IFIT1	9606.ENSP00000362550	9606.ENSP00000360869	0	0	0	0	0.161	0	0	0.411	0.485
CMTR1	RNF213	9606.ENSP00000362550	9606.ENSP00000464087	0	0	0	0	0.208	0	0	0.328	0.445
CMTR1	DDX58	9606.ENSP00000362550	9606.ENSP00000369213	0	0	0	0	0.212	0	0	0.348	0.464
CMTR1	MOV10	9606.ENSP00000362550	9606.ENSP00000399797	0	0	0	0	0.264	0.292	0	0.126	0.505
CNOT6	GADD45B	9606.ENSP00000481893	9606.ENSP00000215631	0	0	0	0	0	0.705	0	0	0.705
CNOT6	PATL1	9606.ENSP00000481893	9606.ENSP00000300146	0	0	0	0	0.095	0.997	0	0.259	0.998
COPZ1	ERGIC3	9606.ENSP00000449270	9606.ENSP00000349970	0	0	0	0	0.195	0.193	0	0.152	0.401
COQ8A	SP100	9606.ENSP00000355741	9606.ENSP00000343023	0	0	0	0	0.047	0.421	0	0	0.424
CPT1B	SCARB2	9606.ENSP00000379011	9606.ENSP00000264896	0	0	0	0	0	0	0	0.627	0.627
CSRNP1	GADD45B	9606.ENSP00000273153	9606.ENSP00000215631	0	0	0	0	0.781	0	0	0.378	0.858
CTDSP2	DYM	9606.ENSP00000381148	9606.ENSP00000269445	0	0	0	0	0.085	0	0	0.426	0.452
CTRL	PSMB9	9606.ENSP00000458537	9606.ENSP00000363993	0	0	0	0	0.054	0	0	0.836	0.838
CTRL	PSME1	9606.ENSP00000458537	9606.ENSP00000372155	0	0	0	0	0.049	0.422	0	0.545	0.728
CXCL10	USP18	9606.ENSP00000305651	9606.ENSP00000215794	0	0	0	0	0.478	0	0	0.496	0.726
CXCL10	LAP3	9606.ENSP00000305651	9606.ENSP00000226299	0	0	0	0	0.435	0	0	0	0.435
CXCL10	OAS3	9606.ENSP00000305651	9606.ENSP00000228928	0	0	0	0	0.351	0	0	0.451	0.629
CXCL10	EIF2AK2	9606.ENSP00000305651	9606.ENSP00000233057	0	0	0	0	0.217	0	0	0.512	0.601
CXCL10	TNFSF10	9606.ENSP00000305651	9606.ENSP00000241261	0	0	0	0	0.261	0	0	0.541	0.646
CXCL10	TNFAIP6	9606.ENSP00000305651	9606.ENSP00000243347	0	0	0	0	0.197	0	0	0.348	0.454
CXCL10	DHX58	9606.ENSP00000305651	9606.ENSP00000251642	0	0	0	0	0.323	0	0	0.478	0.631
CXCL10	TRIM21	9606.ENSP00000305651	9606.ENSP00000254436	0	0	0	0	0.273	0	0	0.323	0.486
CXCL10	OASL	9606.ENSP00000305651	9606.ENSP00000257570	0	0	0	0	0.383	0	0	0.561	0.717
CXCL10	RTP4	9606.ENSP00000305651	9606.ENSP00000259030	0	0	0	0	0.574	0	0	0.246	0.665
CXCL10	IL1RN	9606.ENSP00000305651	9606.ENSP00000259206	0	0	0	0	0.188	0	0	0.608	0.668
CXCL10	NLRC5	9606.ENSP00000305651	9606.ENSP00000262510	0	0	0	0	0.193	0	0	0.295	0.407
CXCL10	PARP12	9606.ENSP00000305651	9606.ENSP00000263549	0	0	0	0	0.246	0	0	0.333	0.475
CXCL10	HERC6	9606.ENSP00000305651	9606.ENSP00000264346	0	0	0	0	0.329	0	0	0.262	0.484
CXCL10	HERC5	9606.ENSP00000305651	9606.ENSP00000264350	0	0	0	0	0.260	0	0	0.342	0.493
CXCL10	SCARB2	9606.ENSP00000305651	9606.ENSP00000264896	0	0	0	0	0.111	0	0	0.419	0.461
CXCL10	LAMP3	9606.ENSP00000305651	9606.ENSP00000265598	0	0	0	0	0.314	0	0	0.290	0.492
CXCL10	SERPING1	9606.ENSP00000305651	9606.ENSP00000278407	0	0	0	0	0.250	0	0	0.305	0.456
CXCL10	UBE2L6	9606.ENSP00000305651	9606.ENSP00000287156	0	0	0	0	0.311	0	0	0.202	0.426
CXCL10	PARP14	9606.ENSP00000305651	9606.ENSP00000418194	0	0	0	0	0.294	0	0	0.193	0.406
CXCL10	ETV7	9606.ENSP00000305651	9606.ENSP00000341843	0	0	0	0	0.342	0	0	0.137	0.407
CXCL10	HLA-E	9606.ENSP00000305651	9606.ENSP00000365817	0	0	0	0	0.127	0	0	0.370	0.426
CXCL10	TRIM22	9606.ENSP00000305651	9606.ENSP00000369299	0	0	0	0	0.255	0	0	0.269	0.432
CXCL10	HLA-A	9606.ENSP00000305651	9606.ENSP00000379873	0	0	0	0	0.122	0	0	0.400	0.451
CXCL10	ZBP1	9606.ENSP00000305651	9606.ENSP00000360215	0	0	0	0	0.340	0	0	0.217	0.462
CXCL10	PARP9	9606.ENSP00000305651	9606.ENSP00000353512	0	0	0	0	0.370	0	0	0.204	0.477
CXCL10	FCGR2B	9606.ENSP00000305651	9606.ENSP00000351497	0	0	0	0	0.124	0	0	0.434	0.483
CXCL10	IFITM1	9606.ENSP00000305651	9606.ENSP00000330825	0	0	0	0	0.134	0	0	0.447	0.500
CXCL10	IFITM3	9606.ENSP00000305651	9606.ENSP00000382707	0	0	0	0	0.148	0	0	0.446	0.508
CXCL10	TAP1	9606.ENSP00000305651	9606.ENSP00000346206	0	0	0	0	0.453	0	0	0.161	0.521
CXCL10	IFIT5	9606.ENSP00000305651	9606.ENSP00000360860	0	0	0	0	0.316	0	0	0.329	0.522
CXCL10	PSMB9	9606.ENSP00000305651	9606.ENSP00000363993	0	0	0	0	0.276	0	0	0.379	0.531
CXCL10	DDX60	9606.ENSP00000305651	9606.ENSP00000377344	0	0	0	0	0.342	0	0	0.321	0.534
CXCL10	EPSTI1	9606.ENSP00000305651	9606.ENSP00000318982	0	0	0	0	0.429	0	0	0.220	0.535
CXCL10	SIGLEC1	9606.ENSP00000305651	9606.ENSP00000341141	0	0	0	0	0.204	0	0	0.447	0.541
CXCL10	TNFAIP3	9606.ENSP00000305651	9606.ENSP00000481570	0	0	0	0	0.219	0	0	0.445	0.548
CXCL10	IFI6	9606.ENSP00000305651	9606.ENSP00000342513	0	0	0	0	0.235	0	0	0.461	0.570
CXCL10	IFI27	9606.ENSP00000305651	9606.ENSP00000483430	0	0	0	0	0.210	0	0	0.479	0.571
CXCL10	JAK2	9606.ENSP00000305651	9606.ENSP00000371067	0	0	0	0	0.179	0	0	0.507	0.577
CXCL10	XAF1	9606.ENSP00000305651	9606.ENSP00000354822	0	0	0	0	0.420	0	0	0.301	0.577
CXCL10	SAMD9L	9606.ENSP00000305651	9606.ENSP00000326247	0	0	0	0	0.348	0	0	0.445	0.622
CXCL10	IFI35	9606.ENSP00000305651	9606.ENSP00000395590	0	0	0	0	0.428	0	0	0.375	0.627
CXCL10	GBP2	9606.ENSP00000305651	9606.ENSP00000359497	0	0	0	0	0.313	0	0	0.481	0.628
CXCL10	IFI16	9606.ENSP00000305651	9606.ENSP00000357113	0	0	0	0	0.129	0	0	0.618	0.653
CXCL10	IRF9	9606.ENSP00000305651	9606.ENSP00000380073	0	0	0	0	0.223	0	0	0.574	0.655
CXCL10	STAT2	9606.ENSP00000305651	9606.ENSP00000315768	0	0	0	0	0.220	0	0	0.592	0.668
CXCL10	TNFSF13B	9606.ENSP00000305651	9606.ENSP00000365048	0	0	0	0	0.285	0	0	0.578	0.685
CXCL10	LGALS9	9606.ENSP00000305651	9606.ENSP00000378856	0	0	0	0	0.259	0	0	0.604	0.694
CXCL10	ISG20	9606.ENSP00000305651	9606.ENSP00000306565	0	0	0	0	0.160	0	0	0.654	0.697
CXCL10	OAS1	9606.ENSP00000305651	9606.ENSP00000388001	0	0	0	0	0.347	0	0	0.603	0.730
CXCL10	GBP5	9606.ENSP00000305651	9606.ENSP00000359488	0	0	0	0	0.557	0	0	0.457	0.749
CXCL10	OAS2	9606.ENSP00000305651	9606.ENSP00000342278	0	0	0	0	0.440	0	0	0.576	0.753
CXCL10	SOCS1	9606.ENSP00000305651	9606.ENSP00000496577	0	0	0	0	0.246	0	0	0.692	0.757
CXCL10	IFI44L	9606.ENSP00000305651	9606.ENSP00000359787	0	0	0	0	0.419	0	0	0.624	0.772
CXCL10	GBP4	9606.ENSP00000305651	9606.ENSP00000359490	0	0	0	0	0.644	0	0	0.398	0.776
CXCL10	MYD88	9606.ENSP00000305651	9606.ENSP00000498321	0	0	0	0	0.127	0	0	0.775	0.795
CXCL10	IRF7	9606.ENSP00000305651	9606.ENSP00000380697	0	0	0	0	0.341	0	0	0.710	0.801
CXCL10	MX2	9606.ENSP00000305651	9606.ENSP00000333657	0	0	0	0	0.397	0	0	0.701	0.812
CXCL10	IFI44	9606.ENSP00000305651	9606.ENSP00000359783	0	0	0	0	0.407	0	0	0.710	0.821
CXCL10	IFIT3	9606.ENSP00000305651	9606.ENSP00000360876	0	0	0	0	0.521	0	0	0.657	0.829
CXCL10	IDO1	9606.ENSP00000305651	9606.ENSP00000430950	0	0	0	0	0.527	0	0	0.661	0.832
CXCL10	MX1	9606.ENSP00000305651	9606.ENSP00000381601	0	0	0	0	0.412	0	0	0.729	0.834
CXCL10	IFIT2	9606.ENSP00000305651	9606.ENSP00000490935	0	0	0	0	0.451	0	0	0.741	0.852
CXCL10	DDX58	9606.ENSP00000305651	9606.ENSP00000369213	0	0	0	0	0.413	0	0	0.762	0.854
CXCL10	RSAD2	9606.ENSP00000305651	9606.ENSP00000371471	0	0	0	0	0.472	0	0	0.748	0.861
CXCL10	GBP1	9606.ENSP00000305651	9606.ENSP00000359504	0	0	0	0	0.760	0	0	0.549	0.887
CXCL10	IFIH1	9606.ENSP00000305651	9606.ENSP00000497271	0	0	0	0	0.521	0	0	0.783	0.891
CXCL10	IFIT1	9606.ENSP00000305651	9606.ENSP00000360869	0	0	0	0	0.379	0	0	0.860	0.910
CXCL10	ISG15	9606.ENSP00000305651	9606.ENSP00000496832	0	0	0	0	0.560	0	0	0.814	0.914
CXCL10	STAT1	9606.ENSP00000305651	9606.ENSP00000354394	0	0	0	0	0.557	0	0	0.890	0.949
CYSLTR1	LTA4H	9606.ENSP00000362401	9606.ENSP00000228740	0	0	0	0	0	0	0	0.694	0.694
CYSLTR1	GNG8	9606.ENSP00000362401	9606.ENSP00000300873	0	0	0	0	0.042	0.120	0.500	0	0.541
CYSLTR1	HSH2D	9606.ENSP00000362401	9606.ENSP00000482604	0	0	0	0	0.133	0	0	0.348	0.410
CYSLTR1	FFAR2	9606.ENSP00000362401	9606.ENSP00000473159	0	0	0	0.655	0.086	0	0.400	0.049	0.432
DDAH2	OAT	9606.ENSP00000364949	9606.ENSP00000357838	0.115	0	0	0	0.190	0	0	0.285	0.443
DDIT3	GADD45B	9606.ENSP00000448665	9606.ENSP00000215631	0	0	0	0	0.150	0	0	0.599	0.644
DDIT3	EIF2AK2	9606.ENSP00000448665	9606.ENSP00000233057	0	0	0	0	0.098	0	0	0.779	0.792
DDIT3	UBA52	9606.ENSP00000448665	9606.ENSP00000388107	0	0	0	0	0	0.114	0.500	0	0.538
DDX58	USP18	9606.ENSP00000369213	9606.ENSP00000215794	0	0	0	0	0.763	0	0.400	0.615	0.940
DDX58	UNC93B1	9606.ENSP00000369213	9606.ENSP00000227471	0	0	0	0	0.074	0	0	0.476	0.494
DDX58	OAS3	9606.ENSP00000369213	9606.ENSP00000228928	0	0	0	0	0.802	0	0	0.723	0.943
DDX58	EIF2AK2	9606.ENSP00000369213	9606.ENSP00000233057	0	0	0	0	0.791	0.292	0.400	0.916	0.991
DDX58	TNFSF10	9606.ENSP00000369213	9606.ENSP00000241261	0	0	0	0	0.427	0	0	0.371	0.624
DDX58	ZC3HAV1	9606.ENSP00000369213	9606.ENSP00000242351	0	0	0	0	0.343	0.405	0	0.932	0.971
DDX58	NMI	9606.ENSP00000369213	9606.ENSP00000243346	0	0	0	0	0.464	0	0	0.205	0.556
DDX58	DHX58	9606.ENSP00000369213	9606.ENSP00000251642	0	0	0.077	0.780	0.686	0.510	0.900	0.876	0.997
DDX58	SHFL	9606.ENSP00000369213	9606.ENSP00000253110	0	0	0	0	0.412	0	0	0.232	0.529
DDX58	TRIM21	9606.ENSP00000369213	9606.ENSP00000254436	0	0	0	0	0.543	0.071	0	0.505	0.771
DDX58	OASL	9606.ENSP00000369213	9606.ENSP00000257570	0	0	0	0	0.783	0.047	0.900	0.974	0.999
DDX58	TRAFD1	9606.ENSP00000369213	9606.ENSP00000257604	0	0	0	0	0.223	0	0	0.570	0.651
DDX58	SP110	9606.ENSP00000369213	9606.ENSP00000258381	0	0	0	0	0.773	0.067	0	0.064	0.784
DDX58	RTP4	9606.ENSP00000369213	9606.ENSP00000259030	0	0	0	0	0.635	0	0	0.527	0.820
DDX58	DDX60L	9606.ENSP00000369213	9606.ENSP00000260184	0	0	0	0	0.763	0.094	0	0.334	0.844
DDX58	NLRC5	9606.ENSP00000369213	9606.ENSP00000262510	0	0	0	0	0.209	0.301	0.500	0.985	0.995
DDX58	PARP12	9606.ENSP00000369213	9606.ENSP00000263549	0	0	0	0	0.664	0	0	0.307	0.758
DDX58	HERC6	9606.ENSP00000369213	9606.ENSP00000264346	0	0	0	0	0.791	0	0	0.395	0.868
DDX58	HERC5	9606.ENSP00000369213	9606.ENSP00000264350	0	0	0	0	0.786	0	0.500	0.657	0.960
DDX58	UBE2L6	9606.ENSP00000369213	9606.ENSP00000287156	0	0	0	0	0.505	0.067	0.500	0.635	0.904
DDX58	DTX3L	9606.ENSP00000369213	9606.ENSP00000296161	0	0	0	0	0.610	0.067	0	0.229	0.695
DDX58	TRIM56	9606.ENSP00000369213	9606.ENSP00000305161	0	0	0	0	0.093	0.071	0	0.507	0.548
DDX58	ISG20	9606.ENSP00000369213	9606.ENSP00000306565	0	0	0	0	0.310	0.047	0	0.604	0.717
DDX58	RNF31	9606.ENSP00000369213	9606.ENSP00000315112	0	0	0	0	0.178	0.305	0	0.378	0.613
DDX58	STAT2	9606.ENSP00000369213	9606.ENSP00000315768	0	0	0	0	0.337	0.047	0	0.818	0.875
DDX58	EPSTI1	9606.ENSP00000369213	9606.ENSP00000318982	0	0	0	0	0.487	0	0	0.279	0.614
DDX58	SAMD9L	9606.ENSP00000369213	9606.ENSP00000326247	0	0	0	0	0.650	0.050	0	0.500	0.820
DDX58	IFITM1	9606.ENSP00000369213	9606.ENSP00000330825	0	0	0	0	0.344	0	0	0.507	0.662
DDX58	UBA7	9606.ENSP00000369213	9606.ENSP00000333266	0	0	0	0	0.221	0.071	0.500	0.411	0.758
DDX58	MX2	9606.ENSP00000369213	9606.ENSP00000333657	0	0	0	0	0.798	0	0.400	0.735	0.965
DDX58	SIGLEC1	9606.ENSP00000369213	9606.ENSP00000341141	0	0	0	0	0.266	0.052	0	0.364	0.519
DDX58	OAS2	9606.ENSP00000369213	9606.ENSP00000342278	0	0	0	0	0.809	0	0	0.743	0.949
DDX58	IFI6	9606.ENSP00000369213	9606.ENSP00000342513	0	0	0	0	0.522	0	0	0.492	0.747
DDX58	SP100	9606.ENSP00000369213	9606.ENSP00000343023	0	0	0	0	0.599	0.072	0	0.264	0.703
DDX58	PLSCR1	9606.ENSP00000369213	9606.ENSP00000345494	0	0	0	0	0.498	0	0	0.335	0.651
DDX58	TAP1	9606.ENSP00000369213	9606.ENSP00000346206	0	0	0	0	0.446	0	0	0.096	0.478
DDX58	TDRD7	9606.ENSP00000369213	9606.ENSP00000347444	0	0	0	0	0.531	0	0	0.212	0.615
DDX58	RBCK1	9606.ENSP00000369213	9606.ENSP00000348632	0	0	0	0	0.157	0.305	0	0.322	0.568
DDX58	TRIM38	9606.ENSP00000369213	9606.ENSP00000349596	0	0	0	0	0.171	0.071	0	0.447	0.537
DDX58	PARP9	9606.ENSP00000369213	9606.ENSP00000353512	0	0	0	0	0.751	0	0	0.345	0.830
DDX58	STAT1	9606.ENSP00000369213	9606.ENSP00000354394	0	0	0	0	0.753	0.292	0.400	0.951	0.994
DDX58	XAF1	9606.ENSP00000369213	9606.ENSP00000354822	0	0	0	0	0.767	0	0	0.370	0.846
DDX58	IFI16	9606.ENSP00000369213	9606.ENSP00000357113	0	0	0	0	0.271	0	0	0.720	0.787
DDX58	GBP5	9606.ENSP00000369213	9606.ENSP00000359488	0	0	0	0	0.357	0.060	0	0.321	0.553
DDX58	GBP4	9606.ENSP00000369213	9606.ENSP00000359490	0	0	0	0	0.371	0.060	0	0.309	0.555
DDX58	GBP2	9606.ENSP00000369213	9606.ENSP00000359497	0	0	0	0	0.243	0.060	0	0.348	0.495
DDX58	GBP1	9606.ENSP00000369213	9606.ENSP00000359504	0	0	0	0	0.472	0.060	0	0.474	0.716
DDX58	IFI44	9606.ENSP00000369213	9606.ENSP00000359783	0	0	0	0	0.820	0.052	0	0.532	0.913
DDX58	IFI44L	9606.ENSP00000369213	9606.ENSP00000359787	0	0	0	0	0.773	0	0	0.434	0.866
DDX58	ZBP1	9606.ENSP00000369213	9606.ENSP00000360215	0	0	0	0	0.325	0	0	0.571	0.698
DDX58	ZNFX1	9606.ENSP00000369213	9606.ENSP00000360817	0	0	0	0	0.298	0.047	0	0.249	0.454
DDX58	IFIT5	9606.ENSP00000369213	9606.ENSP00000360860	0	0	0	0	0.812	0	0	0.747	0.950
DDX58	IFIT1	9606.ENSP00000369213	9606.ENSP00000360869	0	0	0	0	0.815	0	0.400	0.965	0.995
DDX58	IFIT3	9606.ENSP00000369213	9606.ENSP00000360876	0	0	0	0	0.815	0.292	0	0.764	0.966
DDX58	PSMB9	9606.ENSP00000369213	9606.ENSP00000363993	0	0	0	0	0.273	0	0	0.313	0.480
DDX58	TNFSF13B	9606.ENSP00000369213	9606.ENSP00000365048	0	0	0	0	0.255	0	0	0.331	0.481
DDX58	LGALS9	9606.ENSP00000369213	9606.ENSP00000378856	0	0	0	0	0.273	0	0	0.225	0.413
DDX58	RNF213	9606.ENSP00000369213	9606.ENSP00000464087	0	0	0	0	0.320	0.048	0	0.199	0.437
DDX58	LY6E	9606.ENSP00000369213	9606.ENSP00000428572	0	0	0	0	0.222	0.047	0	0.308	0.442
DDX58	TNFAIP3	9606.ENSP00000369213	9606.ENSP00000481570	0	0	0	0	0.130	0	0	0.405	0.460
DDX58	IDO1	9606.ENSP00000369213	9606.ENSP00000430950	0	0	0	0	0.193	0	0	0.359	0.461
DDX58	MOV10	9606.ENSP00000369213	9606.ENSP00000399797	0	0	0	0	0.206	0	0	0.363	0.473
DDX58	IFITM2	9606.ENSP00000369213	9606.ENSP00000484689	0	0	0	0	0.187	0.047	0	0.396	0.491
DDX58	JAK2	9606.ENSP00000369213	9606.ENSP00000371067	0	0	0	0	0.225	0	0	0.414	0.527
DDX58	SOCS1	9606.ENSP00000369213	9606.ENSP00000496577	0	0	0	0	0.144	0	0	0.506	0.559
DDX58	TRIM6	9606.ENSP00000369213	9606.ENSP00000369440	0	0	0	0	0.112	0.314	0	0.377	0.587
DDX58	HELZ2	9606.ENSP00000369213	9606.ENSP00000417401	0	0	0	0	0.473	0.047	0	0.269	0.601
DDX58	IFI27	9606.ENSP00000369213	9606.ENSP00000483430	0	0	0	0	0.347	0	0	0.448	0.624
DDX58	IFITM3	9606.ENSP00000369213	9606.ENSP00000382707	0	0	0	0	0.256	0	0	0.581	0.675
DDX58	USP41	9606.ENSP00000369213	9606.ENSP00000414922	0	0	0	0	0.399	0	0.400	0.190	0.682
DDX58	TRIM22	9606.ENSP00000369213	9606.ENSP00000369299	0	0	0	0	0.468	0.071	0	0.476	0.718
DDX58	PARP14	9606.ENSP00000369213	9606.ENSP00000418194	0	0	0	0	0.555	0	0	0.459	0.749
DDX58	TRIM5	9606.ENSP00000369213	9606.ENSP00000369373	0	0	0	0	0.375	0.071	0	0.717	0.821
DDX58	IFI35	9606.ENSP00000369213	9606.ENSP00000395590	0	0	0	0	0.742	0	0	0.483	0.861
DDX58	MYD88	9606.ENSP00000369213	9606.ENSP00000498321	0	0	0	0	0.204	0.059	0	0.834	0.865
DDX58	IRF9	9606.ENSP00000369213	9606.ENSP00000380073	0	0	0	0	0.546	0.047	0	0.715	0.866
DDX58	SAMD9	9606.ENSP00000369213	9606.ENSP00000369292	0	0	0	0	0.784	0.045	0	0.475	0.882
DDX58	UBA52	9606.ENSP00000369213	9606.ENSP00000388107	0	0	0	0	0	0.900	0.400	0.069	0.939
DDX58	OAS1	9606.ENSP00000369213	9606.ENSP00000388001	0	0	0	0	0.807	0.047	0	0.720	0.944
DDX58	RSAD2	9606.ENSP00000369213	9606.ENSP00000371471	0	0	0	0	0.824	0	0	0.745	0.953
DDX58	IFIH1	9606.ENSP00000369213	9606.ENSP00000497271	0	0	0	0.744	0.826	0	0.500	0.578	0.960
DDX58	MX1	9606.ENSP00000369213	9606.ENSP00000381601	0	0	0	0	0.792	0.047	0.400	0.791	0.971
DDX58	IFIT2	9606.ENSP00000369213	9606.ENSP00000490935	0	0	0	0	0.830	0.047	0	0.903	0.982
DDX58	IRF7	9606.ENSP00000369213	9606.ENSP00000380697	0	0	0	0	0.641	0.100	0.500	0.949	0.990
DDX58	DDX60	9606.ENSP00000369213	9606.ENSP00000377344	0	0	0	0	0.794	0.094	0	0.963	0.992
DDX58	ISG15	9606.ENSP00000369213	9606.ENSP00000496832	0	0	0	0	0.787	0.292	0.900	0.953	0.999
DDX60	USP18	9606.ENSP00000377344	9606.ENSP00000215794	0	0	0	0	0.571	0.091	0	0.504	0.790
DDX60	LAP3	9606.ENSP00000377344	9606.ENSP00000226299	0	0	0	0	0.426	0	0	0	0.426
DDX60	OAS3	9606.ENSP00000377344	9606.ENSP00000228928	0	0	0	0	0.776	0	0	0.530	0.890
DDX60	EIF2AK2	9606.ENSP00000377344	9606.ENSP00000233057	0	0	0	0	0.470	0	0	0.460	0.701
DDX60	TNFSF10	9606.ENSP00000377344	9606.ENSP00000241261	0	0	0	0	0.340	0	0	0.134	0.404
DDX60	ZC3HAV1	9606.ENSP00000377344	9606.ENSP00000242351	0	0	0	0	0.272	0	0	0.351	0.508
DDX60	DHX58	9606.ENSP00000377344	9606.ENSP00000251642	0	0	0	0	0.521	0.094	0	0.792	0.902
DDX60	SHFL	9606.ENSP00000377344	9606.ENSP00000253110	0	0	0	0	0.223	0	0	0.285	0.421
DDX60	TRIM21	9606.ENSP00000377344	9606.ENSP00000254436	0	0	0	0	0.368	0	0	0.212	0.482
DDX60	OASL	9606.ENSP00000377344	9606.ENSP00000257570	0	0	0	0	0.505	0.185	0	0.745	0.888
DDX60	SP110	9606.ENSP00000377344	9606.ENSP00000258381	0	0	0	0	0.468	0	0	0.046	0.470
DDX60	RTP4	9606.ENSP00000377344	9606.ENSP00000259030	0	0	0	0	0.599	0	0	0.525	0.801
DDX60	DDX60L	9606.ENSP00000377344	9606.ENSP00000260184	0	0	0.056	0.969	0.766	0	0	0.057	0.773
DDX60	NLRC5	9606.ENSP00000377344	9606.ENSP00000262510	0	0	0	0	0.208	0	0	0.341	0.456
DDX60	PARP12	9606.ENSP00000377344	9606.ENSP00000263549	0	0	0	0	0.765	0	0	0.348	0.840
DDX60	HERC6	9606.ENSP00000377344	9606.ENSP00000264346	0	0	0	0	0.797	0	0	0.538	0.902
DDX60	HERC5	9606.ENSP00000377344	9606.ENSP00000264350	0	0	0	0	0.642	0	0	0.664	0.874
DDX60	UBE2L6	9606.ENSP00000377344	9606.ENSP00000287156	0	0	0	0	0.437	0.055	0	0.310	0.601
DDX60	KPNB1	9606.ENSP00000377344	9606.ENSP00000290158	0	0	0	0	0.127	0.418	0	0.183	0.548
DDX60	DTX3L	9606.ENSP00000377344	9606.ENSP00000296161	0	0	0	0	0.456	0	0	0.229	0.562
DDX60	ISG20	9606.ENSP00000377344	9606.ENSP00000306565	0	0	0	0	0.172	0	0	0.414	0.494
DDX60	STAT2	9606.ENSP00000377344	9606.ENSP00000315768	0	0	0	0	0.262	0	0	0.382	0.525
DDX60	EPSTI1	9606.ENSP00000377344	9606.ENSP00000318982	0	0	0	0	0.650	0	0	0.440	0.795
DDX60	SAMD9L	9606.ENSP00000377344	9606.ENSP00000326247	0	0	0.259	0	0.771	0.046	0	0.305	0.872
DDX60	IFITM1	9606.ENSP00000377344	9606.ENSP00000330825	0	0	0	0	0.188	0	0	0.460	0.542
DDX60	MX2	9606.ENSP00000377344	9606.ENSP00000333657	0	0	0	0	0.467	0.046	0	0.442	0.692
DDX60	OAS2	9606.ENSP00000377344	9606.ENSP00000342278	0	0	0	0	0.784	0	0	0.587	0.907
DDX60	IFI6	9606.ENSP00000377344	9606.ENSP00000342513	0	0	0	0	0.627	0	0	0.542	0.821
DDX60	SP100	9606.ENSP00000377344	9606.ENSP00000343023	0	0	0	0	0.446	0	0	0.162	0.516
DDX60	PLSCR1	9606.ENSP00000377344	9606.ENSP00000345494	0	0	0	0	0.512	0	0	0.374	0.681
DDX60	TDRD7	9606.ENSP00000377344	9606.ENSP00000347444	0	0	0	0	0.340	0	0	0.202	0.451
DDX60	PARP9	9606.ENSP00000377344	9606.ENSP00000353512	0	0	0	0	0.782	0	0	0.487	0.883
DDX60	STAT1	9606.ENSP00000377344	9606.ENSP00000354394	0	0	0	0	0.638	0	0	0.426	0.783
DDX60	XAF1	9606.ENSP00000377344	9606.ENSP00000354822	0	0	0	0	0.772	0.065	0	0.354	0.850
DDX60	IFI16	9606.ENSP00000377344	9606.ENSP00000357113	0	0	0	0	0.304	0	0	0.397	0.562
DDX60	GBP5	9606.ENSP00000377344	9606.ENSP00000359488	0	0	0	0	0.344	0	0	0.196	0.451
DDX60	GBP4	9606.ENSP00000377344	9606.ENSP00000359490	0	0	0	0	0.337	0	0	0.302	0.518
DDX60	GBP2	9606.ENSP00000377344	9606.ENSP00000359497	0	0	0	0	0.222	0	0	0.442	0.547
DDX60	GBP1	9606.ENSP00000377344	9606.ENSP00000359504	0	0	0	0	0.489	0	0	0.420	0.691
DDX60	IFI44	9606.ENSP00000377344	9606.ENSP00000359783	0	0	0	0	0.796	0	0	0.621	0.919
DDX60	IFI44L	9606.ENSP00000377344	9606.ENSP00000359787	0	0	0	0	0.776	0	0	0.570	0.899
DDX60	ZBP1	9606.ENSP00000377344	9606.ENSP00000360215	0	0	0	0	0.229	0	0	0.303	0.440
DDX60	IFIT5	9606.ENSP00000377344	9606.ENSP00000360860	0	0	0	0	0.644	0	0	0.548	0.832
DDX60	IFIT1	9606.ENSP00000377344	9606.ENSP00000360869	0	0	0	0	0.784	0	0	0.752	0.944
DDX60	IFIT3	9606.ENSP00000377344	9606.ENSP00000360876	0	0	0	0	0.784	0	0	0.717	0.936
DDX60	PHF11	9606.ENSP00000377344	9606.ENSP00000367570	0	0	0	0	0.270	0	0	0.234	0.417
DDX60	SAMD9	9606.ENSP00000377344	9606.ENSP00000369292	0	0	0.225	0	0.775	0.046	0	0.432	0.893
DDX60	TRIM22	9606.ENSP00000377344	9606.ENSP00000369299	0	0	0	0	0.634	0	0	0.377	0.762
DDX60	TRIM5	9606.ENSP00000377344	9606.ENSP00000369373	0	0	0	0	0.279	0	0	0.317	0.486
DDX60	RSAD2	9606.ENSP00000377344	9606.ENSP00000371471	0	0	0	0	0.789	0	0	0.598	0.911
DDX60	RNF213	9606.ENSP00000377344	9606.ENSP00000464087	0	0	0	0	0.178	0.046	0	0.303	0.406
DDX60	MOV10	9606.ENSP00000377344	9606.ENSP00000399797	0	0	0	0	0.177	0	0	0.369	0.459
DDX60	IFITM3	9606.ENSP00000377344	9606.ENSP00000382707	0	0	0	0	0.151	0	0	0.446	0.510
DDX60	SPATS2L	9606.ENSP00000377344	9606.ENSP00000482515	0	0	0	0	0.248	0	0	0.414	0.540
DDX60	LY6E	9606.ENSP00000377344	9606.ENSP00000428572	0	0	0	0	0.224	0	0	0.457	0.560
DDX60	PARP14	9606.ENSP00000377344	9606.ENSP00000418194	0	0	0	0	0.486	0	0	0.378	0.667
DDX60	IFI27	9606.ENSP00000377344	9606.ENSP00000483430	0	0	0	0	0.427	0	0	0.446	0.668
DDX60	IRF9	9606.ENSP00000377344	9606.ENSP00000380073	0	0	0	0	0.434	0	0	0.451	0.676
DDX60	HELZ2	9606.ENSP00000377344	9606.ENSP00000417401	0	0	0	0	0.323	0.180	0	0.465	0.677
DDX60	IRF7	9606.ENSP00000377344	9606.ENSP00000380697	0	0	0	0	0.469	0.053	0	0.533	0.745
DDX60	IFI35	9606.ENSP00000377344	9606.ENSP00000395590	0	0	0	0	0.625	0.126	0	0.370	0.776
DDX60	MX1	9606.ENSP00000377344	9606.ENSP00000381601	0	0	0	0	0.570	0.046	0	0.614	0.828
DDX60	IFIT2	9606.ENSP00000377344	9606.ENSP00000490935	0	0	0	0	0.659	0	0	0.718	0.899
DDX60	OAS1	9606.ENSP00000377344	9606.ENSP00000388001	0	0	0	0	0.784	0	0	0.703	0.933
DDX60	ISG15	9606.ENSP00000377344	9606.ENSP00000496832	0	0	0	0	0.750	0.185	0	0.727	0.939
DDX60	IFIH1	9606.ENSP00000377344	9606.ENSP00000497271	0	0	0	0	0.791	0.094	0	0.939	0.987
DDX60L	USP18	9606.ENSP00000260184	9606.ENSP00000215794	0	0	0	0	0.340	0.091	0	0.090	0.407
DDX60L	OAS3	9606.ENSP00000260184	9606.ENSP00000228928	0	0	0	0	0.453	0	0	0.180	0.533
DDX60L	DHX58	9606.ENSP00000260184	9606.ENSP00000251642	0	0	0	0	0.382	0.094	0	0.240	0.537
DDX60L	TRIM21	9606.ENSP00000260184	9606.ENSP00000254436	0	0	0	0	0.370	0	0	0.142	0.437
DDX60L	OASL	9606.ENSP00000260184	9606.ENSP00000257570	0	0	0	0	0.355	0.185	0	0.250	0.571
DDX60L	SP110	9606.ENSP00000260184	9606.ENSP00000258381	0	0	0	0	0.487	0	0	0.046	0.489
DDX60L	HERC5	9606.ENSP00000260184	9606.ENSP00000264350	0	0	0	0	0.281	0	0	0.200	0.400
DDX60L	IFI16	9606.ENSP00000260184	9606.ENSP00000357113	0	0	0	0	0.162	0.292	0	0.101	0.420
DDX60L	IFI6	9606.ENSP00000260184	9606.ENSP00000342513	0	0	0	0	0.218	0	0	0.301	0.430
DDX60L	MX1	9606.ENSP00000260184	9606.ENSP00000381601	0	0	0	0	0.336	0.046	0	0.196	0.446
DDX60L	PARP12	9606.ENSP00000260184	9606.ENSP00000263549	0	0	0	0	0.402	0	0	0.125	0.454
DDX60L	HERC6	9606.ENSP00000260184	9606.ENSP00000264346	0	0	0	0	0.454	0	0	0.063	0.466
DDX60L	TRIM22	9606.ENSP00000260184	9606.ENSP00000369299	0	0	0	0	0.365	0	0	0.194	0.467
DDX60L	ISG15	9606.ENSP00000260184	9606.ENSP00000496832	0	0	0	0	0.266	0.185	0	0.189	0.472
DDX60L	IFI35	9606.ENSP00000260184	9606.ENSP00000395590	0	0	0	0	0.272	0.126	0	0.256	0.486
DDX60L	DTX3L	9606.ENSP00000260184	9606.ENSP00000296161	0	0	0	0	0.512	0	0	0	0.512
DDX60L	IFIT1	9606.ENSP00000260184	9606.ENSP00000360869	0	0	0	0	0.415	0	0	0.224	0.527
DDX60L	HELZ2	9606.ENSP00000260184	9606.ENSP00000417401	0	0	0	0	0.308	0.180	0	0.244	0.533
DDX60L	KPNB1	9606.ENSP00000260184	9606.ENSP00000290158	0	0	0	0	0.128	0.418	0	0.183	0.549
DDX60L	EPSTI1	9606.ENSP00000260184	9606.ENSP00000318982	0	0	0	0	0.465	0	0	0.198	0.553
DDX60L	IFI44L	9606.ENSP00000260184	9606.ENSP00000359787	0	0	0	0	0.421	0	0	0.290	0.571
DDX60L	MX2	9606.ENSP00000260184	9606.ENSP00000333657	0	0	0	0	0.475	0.046	0	0.223	0.577
DDX60L	OAS2	9606.ENSP00000260184	9606.ENSP00000342278	0	0	0	0	0.473	0	0	0.233	0.578
DDX60L	PARP14	9606.ENSP00000260184	9606.ENSP00000418194	0	0	0	0	0.539	0	0	0.131	0.582
DDX60L	XAF1	9606.ENSP00000260184	9606.ENSP00000354822	0	0	0	0	0.493	0.065	0	0.202	0.589
DDX60L	OAS1	9606.ENSP00000260184	9606.ENSP00000388001	0	0	0	0	0.454	0	0	0.287	0.594
DDX60L	IFI44	9606.ENSP00000260184	9606.ENSP00000359783	0	0	0	0	0.496	0	0	0.233	0.597
DDX60L	IFIT5	9606.ENSP00000260184	9606.ENSP00000360860	0	0	0	0	0.462	0	0	0.287	0.600
DDX60L	IFIT2	9606.ENSP00000260184	9606.ENSP00000490935	0	0	0	0	0.474	0	0	0.285	0.608
DDX60L	RSAD2	9606.ENSP00000260184	9606.ENSP00000371471	0	0	0	0	0.509	0	0	0.250	0.616
DDX60L	IFIH1	9606.ENSP00000260184	9606.ENSP00000497271	0	0	0	0	0.514	0.094	0	0.261	0.646
DDX60L	IFIT3	9606.ENSP00000260184	9606.ENSP00000360876	0	0	0	0	0.527	0	0	0.309	0.659
DDX60L	SP100	9606.ENSP00000260184	9606.ENSP00000343023	0	0	0	0	0.653	0	0	0.079	0.667
DDX60L	PARP9	9606.ENSP00000260184	9606.ENSP00000353512	0	0	0	0	0.762	0	0	0.220	0.807
DDX60L	SAMD9	9606.ENSP00000260184	9606.ENSP00000369292	0	0	0.239	0	0.766	0.046	0	0	0.815
DDX60L	SAMD9L	9606.ENSP00000260184	9606.ENSP00000326247	0	0	0.265	0	0.772	0.046	0	0.136	0.843
DHX58	USP18	9606.ENSP00000251642	9606.ENSP00000215794	0	0	0	0	0.813	0	0	0.561	0.914
DHX58	UNC93B1	9606.ENSP00000251642	9606.ENSP00000227471	0	0	0	0	0.186	0	0	0.324	0.426
DHX58	OAS3	9606.ENSP00000251642	9606.ENSP00000228928	0	0	0	0	0.670	0	0	0.505	0.829
DHX58	EIF2AK2	9606.ENSP00000251642	9606.ENSP00000233057	0	0	0	0	0.443	0.323	0	0.683	0.870
DHX58	ZC3HAV1	9606.ENSP00000251642	9606.ENSP00000242351	0	0	0	0	0.240	0	0	0.368	0.499
DHX58	SOCS1	9606.ENSP00000251642	9606.ENSP00000496577	0	0	0	0	0.176	0	0	0.307	0.405
DHX58	GBP5	9606.ENSP00000251642	9606.ENSP00000359488	0	0	0	0	0.238	0.060	0	0.239	0.408
DHX58	SIGLEC1	9606.ENSP00000251642	9606.ENSP00000341141	0	0	0	0	0.302	0.052	0	0.185	0.413
DHX58	TRIM38	9606.ENSP00000251642	9606.ENSP00000349596	0	0	0	0	0.118	0.071	0	0.348	0.419
DHX58	RNF213	9606.ENSP00000251642	9606.ENSP00000464087	0	0	0	0	0.251	0.048	0	0.254	0.421
DHX58	TRIM5	9606.ENSP00000251642	9606.ENSP00000369373	0	0	0	0	0.129	0.071	0	0.348	0.426
DHX58	ZNFX1	9606.ENSP00000251642	9606.ENSP00000360817	0	0	0	0	0.238	0	0	0.284	0.432
DHX58	GBP2	9606.ENSP00000251642	9606.ENSP00000359497	0	0	0	0	0.189	0.060	0	0.319	0.436
DHX58	MOV10	9606.ENSP00000251642	9606.ENSP00000399797	0	0	0	0	0.294	0	0	0.240	0.441
DHX58	TRIM22	9606.ENSP00000251642	9606.ENSP00000369299	0	0	0	0	0.278	0.071	0	0.249	0.452
DHX58	IFITM3	9606.ENSP00000251642	9606.ENSP00000382707	0	0	0	0	0.192	0	0	0.377	0.475
DHX58	IFI27	9606.ENSP00000251642	9606.ENSP00000483430	0	0	0	0	0.321	0	0	0.284	0.493
DHX58	TDRD7	9606.ENSP00000251642	9606.ENSP00000347444	0	0	0	0	0.424	0	0	0.158	0.494
DHX58	GBP4	9606.ENSP00000251642	9606.ENSP00000359490	0	0	0	0	0.299	0.060	0	0.293	0.494
DHX58	SHFL	9606.ENSP00000251642	9606.ENSP00000253110	0	0	0	0	0.420	0	0	0.169	0.497
DHX58	PLSCR1	9606.ENSP00000251642	9606.ENSP00000345494	0	0	0	0	0.200	0	0	0.403	0.502
DHX58	IFITM1	9606.ENSP00000251642	9606.ENSP00000330825	0	0	0	0	0.252	0	0	0.366	0.505
DHX58	PARP10	9606.ENSP00000251642	9606.ENSP00000434776	0	0	0	0	0.477	0	0	0.119	0.520
DHX58	SAMD9	9606.ENSP00000251642	9606.ENSP00000369292	0	0	0	0	0.349	0.045	0	0.298	0.525
DHX58	TRIM21	9606.ENSP00000251642	9606.ENSP00000254436	0	0	0	0	0.309	0.071	0	0.324	0.528
DHX58	UBA7	9606.ENSP00000251642	9606.ENSP00000333266	0	0	0	0	0.403	0.071	0	0.236	0.540
DHX58	PARP9	9606.ENSP00000251642	9606.ENSP00000353512	0	0	0	0	0.399	0	0	0.275	0.546
DHX58	GBP1	9606.ENSP00000251642	9606.ENSP00000359504	0	0	0	0	0.264	0.060	0	0.404	0.552
DHX58	PARP14	9606.ENSP00000251642	9606.ENSP00000418194	0	0	0	0	0.343	0	0	0.346	0.553
DHX58	ISG20	9606.ENSP00000251642	9606.ENSP00000306565	0	0	0	0	0.249	0	0	0.446	0.567
DHX58	NLRC5	9606.ENSP00000251642	9606.ENSP00000262510	0	0	0	0	0.270	0.054	0	0.437	0.578
DHX58	SAMD9L	9606.ENSP00000251642	9606.ENSP00000326247	0	0	0	0	0.434	0.045	0	0.310	0.595
DHX58	IFI6	9606.ENSP00000251642	9606.ENSP00000342513	0	0	0	0	0.433	0	0	0.319	0.597
DHX58	EPSTI1	9606.ENSP00000251642	9606.ENSP00000318982	0	0	0	0	0.530	0	0	0.190	0.603
DHX58	ZBP1	9606.ENSP00000251642	9606.ENSP00000360215	0	0	0	0	0.419	0	0	0.410	0.643
DHX58	UBE2L6	9606.ENSP00000251642	9606.ENSP00000287156	0	0	0	0	0.295	0.067	0	0.511	0.650
DHX58	MYD88	9606.ENSP00000251642	9606.ENSP00000498321	0	0	0	0	0.121	0.059	0	0.613	0.652
DHX58	IFI16	9606.ENSP00000251642	9606.ENSP00000357113	0	0	0	0	0.115	0.148	0	0.580	0.655
DHX58	HELZ2	9606.ENSP00000251642	9606.ENSP00000417401	0	0	0	0	0.541	0	0	0.287	0.659
DHX58	PARP12	9606.ENSP00000251642	9606.ENSP00000263549	0	0	0	0	0.472	0	0	0.392	0.665
DHX58	IFI44L	9606.ENSP00000251642	9606.ENSP00000359787	0	0	0	0	0.578	0	0	0.249	0.669
DHX58	IFIT5	9606.ENSP00000251642	9606.ENSP00000360860	0	0	0	0	0.437	0	0	0.483	0.697
DHX58	STAT1	9606.ENSP00000251642	9606.ENSP00000354394	0	0	0	0	0.331	0	0	0.587	0.712
DHX58	HERC5	9606.ENSP00000251642	9606.ENSP00000264350	0	0	0	0	0.555	0	0	0.381	0.713
DHX58	IRF9	9606.ENSP00000251642	9606.ENSP00000380073	0	0	0	0	0.407	0	0	0.541	0.716
DHX58	MX2	9606.ENSP00000251642	9606.ENSP00000333657	0	0	0	0	0.511	0	0	0.490	0.740
DHX58	HERC6	9606.ENSP00000251642	9606.ENSP00000264346	0	0	0	0	0.654	0	0	0.297	0.746
DHX58	IFIT3	9606.ENSP00000251642	9606.ENSP00000360876	0	0	0	0	0.538	0	0	0.482	0.751
DHX58	XAF1	9606.ENSP00000251642	9606.ENSP00000354822	0	0	0	0	0.689	0	0	0.271	0.763
DHX58	RTP4	9606.ENSP00000251642	9606.ENSP00000259030	0	0	0	0	0.636	0	0	0.407	0.775
DHX58	IFIT2	9606.ENSP00000251642	9606.ENSP00000490935	0	0	0	0	0.514	0	0	0.573	0.783
DHX58	OAS1	9606.ENSP00000251642	9606.ENSP00000388001	0	0	0	0	0.530	0	0	0.597	0.802
DHX58	IFI44	9606.ENSP00000251642	9606.ENSP00000359783	0	0	0	0	0.661	0.052	0	0.447	0.807
DHX58	IFIT1	9606.ENSP00000251642	9606.ENSP00000360869	0	0	0	0	0.489	0	0	0.644	0.810
DHX58	STAT2	9606.ENSP00000251642	9606.ENSP00000315768	0	0	0	0	0.445	0	0	0.681	0.815
DHX58	MX1	9606.ENSP00000251642	9606.ENSP00000381601	0	0	0	0	0.552	0	0	0.619	0.822
DHX58	OASL	9606.ENSP00000251642	9606.ENSP00000257570	0	0	0	0	0.650	0	0	0.511	0.822
DHX58	OAS2	9606.ENSP00000251642	9606.ENSP00000342278	0	0	0	0	0.673	0	0	0.597	0.863
DHX58	IFI35	9606.ENSP00000251642	9606.ENSP00000395590	0	0	0	0	0.780	0	0	0.426	0.868
DHX58	RSAD2	9606.ENSP00000251642	9606.ENSP00000371471	0	0	0	0	0.632	0	0	0.673	0.874
DHX58	IRF7	9606.ENSP00000251642	9606.ENSP00000380697	0	0	0	0	0.654	0.095	0	0.734	0.909
DHX58	ISG15	9606.ENSP00000251642	9606.ENSP00000496832	0	0	0	0	0.589	0	0	0.796	0.912
DHX58	IFIH1	9606.ENSP00000251642	9606.ENSP00000497271	0	0	0.057	0.901	0.552	0.510	0.900	0.975	0.999
DRAP1	H2AC20	9606.ENSP00000307850	9606.ENSP00000332194	0	0	0	0	0	0	0	0.625	0.625
DRAP1	H2AC18	9606.ENSP00000307850	9606.ENSP00000358155	0	0	0	0	0.058	0	0	0.624	0.631
DRAP1	H2BC21	9606.ENSP00000307850	9606.ENSP00000358151	0	0	0	0	0.042	0.141	0	0.700	0.731
DTX3L	USP18	9606.ENSP00000296161	9606.ENSP00000215794	0	0	0	0	0.274	0	0	0.242	0.427
DTX3L	OAS3	9606.ENSP00000296161	9606.ENSP00000228928	0	0	0	0	0.343	0	0	0.224	0.468
DTX3L	ZC3HAV1	9606.ENSP00000296161	9606.ENSP00000242351	0	0	0	0	0.236	0	0	0.434	0.549
DTX3L	H4C6	9606.ENSP00000296161	9606.ENSP00000244537	0	0	0	0	0.060	0.335	0	0.495	0.657
DTX3L	SP110	9606.ENSP00000296161	9606.ENSP00000258381	0	0	0	0	0.465	0	0	0.122	0.510
DTX3L	NLRC5	9606.ENSP00000296161	9606.ENSP00000262510	0	0	0	0	0.327	0.067	0	0.322	0.537
DTX3L	PARP12	9606.ENSP00000296161	9606.ENSP00000263549	0	0	0	0	0.242	0	0	0.480	0.588
DTX3L	HERC6	9606.ENSP00000296161	9606.ENSP00000264346	0	0	0	0	0.244	0	0	0.332	0.474
DTX3L	UBE2L6	9606.ENSP00000296161	9606.ENSP00000287156	0	0	0	0	0.428	0.120	0	0.365	0.653
DTX3L	HELZ2	9606.ENSP00000296161	9606.ENSP00000417401	0	0	0	0	0.227	0	0	0.255	0.400
DTX3L	PSMB9	9606.ENSP00000296161	9606.ENSP00000363993	0	0	0	0	0.275	0	0	0.217	0.409
DTX3L	IFIT2	9606.ENSP00000296161	9606.ENSP00000490935	0	0	0	0	0.290	0	0	0.226	0.427
DTX3L	SAMD9	9606.ENSP00000296161	9606.ENSP00000369292	0	0	0	0	0.340	0.050	0	0.175	0.437
DTX3L	XAF1	9606.ENSP00000296161	9606.ENSP00000354822	0	0	0	0	0.331	0.053	0	0.195	0.445
DTX3L	GBP4	9606.ENSP00000296161	9606.ENSP00000359490	0	0	0	0	0.357	0	0	0.194	0.460
DTX3L	IFI44	9606.ENSP00000296161	9606.ENSP00000359783	0	0	0	0	0.368	0	0	0.180	0.460
DTX3L	IFIT1	9606.ENSP00000296161	9606.ENSP00000360869	0	0	0	0	0.264	0	0	0.300	0.463
DTX3L	GBP1	9606.ENSP00000296161	9606.ENSP00000359504	0	0	0	0	0.326	0	0	0.250	0.474
DTX3L	RNF213	9606.ENSP00000296161	9606.ENSP00000464087	0	0	0	0	0.433	0.050	0	0.138	0.495
DTX3L	IFI35	9606.ENSP00000296161	9606.ENSP00000395590	0	0	0	0	0.409	0	0	0.216	0.517
DTX3L	ISG15	9606.ENSP00000296161	9606.ENSP00000496832	0	0	0	0	0.268	0.114	0	0.325	0.524
DTX3L	SAMD9L	9606.ENSP00000296161	9606.ENSP00000326247	0	0	0	0	0.455	0.050	0	0.161	0.527
DTX3L	PARP10	9606.ENSP00000296161	9606.ENSP00000434776	0	0	0	0	0.139	0	0	0.481	0.534
DTX3L	H2BC11	9606.ENSP00000296161	9606.ENSP00000476136	0	0	0	0	0.042	0.331	0	0.339	0.539
DTX3L	OAS2	9606.ENSP00000296161	9606.ENSP00000342278	0	0	0	0	0.445	0	0	0.217	0.547
DTX3L	OAS1	9606.ENSP00000296161	9606.ENSP00000388001	0	0	0	0	0.437	0	0	0.250	0.560
DTX3L	PLSCR1	9606.ENSP00000296161	9606.ENSP00000345494	0	0	0	0	0.448	0	0	0.290	0.592
DTX3L	IRF7	9606.ENSP00000296161	9606.ENSP00000380697	0	0	0	0	0.237	0.059	0	0.492	0.603
DTX3L	IFIT3	9606.ENSP00000296161	9606.ENSP00000360876	0	0	0	0	0.473	0	0	0.300	0.616
DTX3L	EPSTI1	9606.ENSP00000296161	9606.ENSP00000318982	0	0	0	0	0.465	0	0	0.344	0.634
DTX3L	IFIH1	9606.ENSP00000296161	9606.ENSP00000497271	0	0	0	0	0.548	0.067	0	0.211	0.638
DTX3L	IFI44L	9606.ENSP00000296161	9606.ENSP00000359787	0	0	0	0	0.260	0	0	0.635	0.718
DTX3L	MX1	9606.ENSP00000296161	9606.ENSP00000381601	0	0	0	0	0.306	0	0	0.636	0.736
DTX3L	STAT1	9606.ENSP00000296161	9606.ENSP00000354394	0	0	0	0	0.353	0.510	0	0.786	0.926
DTX3L	PARP14	9606.ENSP00000296161	9606.ENSP00000418194	0	0.039	0	0	0.693	0.292	0	0.898	0.975
DTX3L	PARP9	9606.ENSP00000296161	9606.ENSP00000353512	0	0.001	0	0	0.849	0.873	0	0.999	0.999
DYNLT1	TOR1B	9606.ENSP00000356056	9606.ENSP00000259339	0	0	0	0	0.167	0	0	0.666	0.710
DYNLT1	TOR1A	9606.ENSP00000356056	9606.ENSP00000345719	0	0	0	0	0.116	0	0	0.489	0.529
DYNLT1	IFI16	9606.ENSP00000356056	9606.ENSP00000357113	0	0	0	0	0.106	0	0	0.364	0.408
DYNLT1	ISG15	9606.ENSP00000356056	9606.ENSP00000496832	0	0	0	0	0.225	0	0	0.271	0.411
DYNLT1	HLA-A	9606.ENSP00000356056	9606.ENSP00000379873	0	0	0	0	0.100	0	0	0.506	0.536
EEF2	KPNB1	9606.ENSP00000307940	9606.ENSP00000290158	0	0	0	0	0.430	0	0	0.462	0.680
EEF2	ISG15	9606.ENSP00000307940	9606.ENSP00000496832	0	0	0	0	0.093	0.312	0	0.142	0.418
EEF2	REC8	9606.ENSP00000307940	9606.ENSP00000482546	0	0	0	0	0	0	0	0.470	0.470
EEF2	IFI35	9606.ENSP00000307940	9606.ENSP00000395590	0.043	0	0	0	0.380	0.841	0	0.085	0.902
EEF2	UBA52	9606.ENSP00000307940	9606.ENSP00000388107	0	0	0	0	0.524	0.991	0.500	0.292	0.998
EIF2AK2	USP18	9606.ENSP00000233057	9606.ENSP00000215794	0	0	0	0	0.595	0	0.400	0.528	0.875
EIF2AK2	OAS3	9606.ENSP00000233057	9606.ENSP00000228928	0	0	0	0	0.789	0.095	0	0.802	0.959
EIF2AK2	PSMB9	9606.ENSP00000233057	9606.ENSP00000363993	0	0	0	0	0.141	0	0	0.331	0.401
EIF2AK2	UBA7	9606.ENSP00000233057	9606.ENSP00000333266	0	0	0	0	0.217	0	0	0.272	0.405
EIF2AK2	RNF213	9606.ENSP00000233057	9606.ENSP00000464087	0	0	0	0	0.320	0.050	0	0.170	0.417
EIF2AK2	SCARB2	9606.ENSP00000233057	9606.ENSP00000264896	0	0	0	0	0.177	0.195	0	0.203	0.426
EIF2AK2	SHFL	9606.ENSP00000233057	9606.ENSP00000253110	0	0	0	0	0.333	0	0	0.187	0.434
EIF2AK2	SP100	9606.ENSP00000233057	9606.ENSP00000343023	0	0	0	0	0.336	0	0	0.247	0.478
EIF2AK2	ZBP1	9606.ENSP00000233057	9606.ENSP00000360215	0	0	0	0	0.242	0	0	0.383	0.512
EIF2AK2	TNFSF10	9606.ENSP00000233057	9606.ENSP00000241261	0	0	0	0	0.178	0	0	0.448	0.527
EIF2AK2	IFITM2	9606.ENSP00000233057	9606.ENSP00000484689	0	0	0	0	0.223	0	0	0.418	0.528
EIF2AK2	RTP4	9606.ENSP00000233057	9606.ENSP00000259030	0	0	0	0	0.287	0	0	0.367	0.529
EIF2AK2	MOV10	9606.ENSP00000233057	9606.ENSP00000399797	0	0	0	0	0.206	0.240	0	0.321	0.554
EIF2AK2	PLSCR1	9606.ENSP00000233057	9606.ENSP00000345494	0	0	0	0	0.335	0	0	0.363	0.558
EIF2AK2	LY6E	9606.ENSP00000233057	9606.ENSP00000428572	0	0	0	0	0.386	0	0	0.328	0.569
EIF2AK2	ZC3HAV1	9606.ENSP00000233057	9606.ENSP00000242351	0	0	0	0	0.294	0.048	0	0.424	0.579
EIF2AK2	SAMD9	9606.ENSP00000233057	9606.ENSP00000369292	0	0	0	0	0.446	0.054	0	0.269	0.584
EIF2AK2	ZNFX1	9606.ENSP00000233057	9606.ENSP00000360817	0	0	0	0	0.247	0	0	0.479	0.591
EIF2AK2	TRIM21	9606.ENSP00000233057	9606.ENSP00000254436	0	0	0	0	0.463	0	0	0.285	0.600
EIF2AK2	GBP1	9606.ENSP00000233057	9606.ENSP00000359504	0	0	0	0	0.282	0	0	0.468	0.601
EIF2AK2	USP41	9606.ENSP00000233057	9606.ENSP00000414922	0	0	0	0	0.304	0	0.400	0.125	0.602
EIF2AK2	MYD88	9606.ENSP00000233057	9606.ENSP00000498321	0	0	0	0	0.159	0	0	0.558	0.612
EIF2AK2	EPSTI1	9606.ENSP00000233057	9606.ENSP00000318982	0	0	0	0	0.475	0	0	0.295	0.614
EIF2AK2	SAMD9L	9606.ENSP00000233057	9606.ENSP00000326247	0	0	0	0	0.498	0.054	0	0.271	0.624
EIF2AK2	SOCS1	9606.ENSP00000233057	9606.ENSP00000496577	0	0	0	0	0.122	0	0	0.608	0.641
EIF2AK2	ISG20	9606.ENSP00000233057	9606.ENSP00000306565	0	0	0	0	0.195	0	0	0.597	0.662
EIF2AK2	PARP12	9606.ENSP00000233057	9606.ENSP00000263549	0	0	0	0	0.437	0.048	0	0.431	0.668
EIF2AK2	PARP14	9606.ENSP00000233057	9606.ENSP00000418194	0	0	0	0	0.555	0.091	0	0.254	0.672
EIF2AK2	UBE2L6	9606.ENSP00000233057	9606.ENSP00000287156	0	0	0	0	0.258	0	0.400	0.354	0.687
EIF2AK2	SP110	9606.ENSP00000233057	9606.ENSP00000258381	0	0	0	0	0.510	0	0	0.397	0.691
EIF2AK2	TRIM5	9606.ENSP00000233057	9606.ENSP00000369373	0	0	0	0	0.205	0	0	0.638	0.700
EIF2AK2	IFITM1	9606.ENSP00000233057	9606.ENSP00000330825	0	0	0	0	0.264	0	0	0.623	0.711
EIF2AK2	IFI35	9606.ENSP00000233057	9606.ENSP00000395590	0	0	0	0	0.549	0	0	0.409	0.722
EIF2AK2	IFI27	9606.ENSP00000233057	9606.ENSP00000483430	0	0	0	0	0.400	0	0	0.572	0.732
EIF2AK2	TRIM22	9606.ENSP00000233057	9606.ENSP00000369299	0	0	0	0	0.257	0	0	0.661	0.737
EIF2AK2	IRF9	9606.ENSP00000233057	9606.ENSP00000380073	0	0	0	0	0.341	0	0	0.665	0.769
EIF2AK2	OASL	9606.ENSP00000233057	9606.ENSP00000257570	0	0	0	0	0.470	0	0	0.589	0.773
EIF2AK2	PARP9	9606.ENSP00000233057	9606.ENSP00000353512	0	0	0	0	0.496	0.091	0	0.547	0.774
EIF2AK2	IFI16	9606.ENSP00000233057	9606.ENSP00000357113	0	0	0	0	0.202	0.510	0	0.478	0.778
EIF2AK2	HELZ2	9606.ENSP00000233057	9606.ENSP00000417401	0	0	0	0	0.521	0.113	0	0.530	0.783
EIF2AK2	HERC6	9606.ENSP00000233057	9606.ENSP00000264346	0	0	0	0	0.717	0	0	0.328	0.802
EIF2AK2	IFI6	9606.ENSP00000233057	9606.ENSP00000342513	0	0	0	0	0.648	0	0	0.486	0.811
EIF2AK2	IFITM3	9606.ENSP00000233057	9606.ENSP00000382707	0	0	0	0	0.449	0	0	0.720	0.839
EIF2AK2	IFIT5	9606.ENSP00000233057	9606.ENSP00000360860	0	0	0	0	0.528	0.091	0	0.688	0.855
EIF2AK2	IFIT2	9606.ENSP00000233057	9606.ENSP00000490935	0	0	0	0	0.655	0.095	0	0.616	0.870
EIF2AK2	STAT2	9606.ENSP00000233057	9606.ENSP00000315768	0	0	0	0	0.479	0	0	0.779	0.880
EIF2AK2	IRF7	9606.ENSP00000233057	9606.ENSP00000380697	0	0	0	0	0.431	0	0	0.805	0.885
EIF2AK2	XAF1	9606.ENSP00000233057	9606.ENSP00000354822	0	0	0	0	0.772	0	0	0.569	0.897
EIF2AK2	MX2	9606.ENSP00000233057	9606.ENSP00000333657	0	0	0	0	0.635	0.070	0.400	0.619	0.912
EIF2AK2	HERC5	9606.ENSP00000233057	9606.ENSP00000264350	0	0	0	0	0.778	0	0.400	0.433	0.917
EIF2AK2	IFI44L	9606.ENSP00000233057	9606.ENSP00000359787	0	0	0	0	0.776	0	0	0.691	0.927
EIF2AK2	OAS1	9606.ENSP00000233057	9606.ENSP00000388001	0	0	0	0	0.535	0.091	0	0.847	0.929
EIF2AK2	OAS2	9606.ENSP00000233057	9606.ENSP00000342278	0	0	0	0	0.664	0.095	0	0.802	0.934
EIF2AK2	IFIT3	9606.ENSP00000233057	9606.ENSP00000360876	0	0	0	0	0.782	0.095	0	0.735	0.943
EIF2AK2	IFI44	9606.ENSP00000233057	9606.ENSP00000359783	0	0	0	0	0.807	0	0	0.760	0.951
EIF2AK2	RSAD2	9606.ENSP00000233057	9606.ENSP00000371471	0	0	0	0	0.828	0	0	0.740	0.953
EIF2AK2	IFIH1	9606.ENSP00000233057	9606.ENSP00000497271	0	0	0	0	0.662	0	0	0.892	0.962
EIF2AK2	MX1	9606.ENSP00000233057	9606.ENSP00000381601	0	0	0	0	0.744	0.070	0.400	0.875	0.979
EIF2AK2	STAT1	9606.ENSP00000233057	9606.ENSP00000354394	0	0	0	0	0.692	0.510	0.400	0.806	0.980
EIF2AK2	ISG15	9606.ENSP00000233057	9606.ENSP00000496832	0	0	0	0	0.905	0	0.500	0.830	0.991
EIF2AK2	IFIT1	9606.ENSP00000233057	9606.ENSP00000360869	0	0	0	0	0.654	0.091	0.900	0.808	0.993
EPSTI1	USP18	9606.ENSP00000318982	9606.ENSP00000215794	0	0	0	0	0.522	0	0	0.575	0.788
EPSTI1	LAP3	9606.ENSP00000318982	9606.ENSP00000226299	0	0	0	0	0.478	0	0	0	0.478
EPSTI1	OAS3	9606.ENSP00000318982	9606.ENSP00000228928	0	0	0	0	0.671	0	0	0.507	0.831
EPSTI1	NMI	9606.ENSP00000318982	9606.ENSP00000243346	0	0	0	0	0.369	0	0	0.174	0.456
EPSTI1	OASL	9606.ENSP00000318982	9606.ENSP00000257570	0	0	0	0	0.492	0	0	0.564	0.769
EPSTI1	SP110	9606.ENSP00000318982	9606.ENSP00000258381	0	0	0	0	0.468	0	0	0.082	0.491
EPSTI1	RTP4	9606.ENSP00000318982	9606.ENSP00000259030	0	0	0	0	0.491	0	0	0.491	0.730
EPSTI1	NLRC5	9606.ENSP00000318982	9606.ENSP00000262510	0	0	0	0	0.340	0	0	0.148	0.413
EPSTI1	PARP12	9606.ENSP00000318982	9606.ENSP00000263549	0	0	0	0	0.411	0	0	0.380	0.619
EPSTI1	HERC6	9606.ENSP00000318982	9606.ENSP00000264346	0	0	0	0	0.473	0	0	0.401	0.671
EPSTI1	HERC5	9606.ENSP00000318982	9606.ENSP00000264350	0	0	0	0	0.657	0	0	0.619	0.864
EPSTI1	UBE2L6	9606.ENSP00000318982	9606.ENSP00000287156	0	0	0	0	0.411	0	0	0.236	0.531
EPSTI1	STAT2	9606.ENSP00000318982	9606.ENSP00000315768	0	0	0	0	0.408	0	0	0.188	0.498
EPSTI1	FBXO6	9606.ENSP00000318982	9606.ENSP00000365944	0	0	0	0	0.260	0	0	0.225	0.402
EPSTI1	PHF11	9606.ENSP00000318982	9606.ENSP00000367570	0	0	0	0	0.264	0	0	0.221	0.402
EPSTI1	GBP2	9606.ENSP00000318982	9606.ENSP00000359497	0	0	0	0	0.321	0	0	0.195	0.430
EPSTI1	ZNFX1	9606.ENSP00000318982	9606.ENSP00000360817	0	0	0	0	0.322	0	0	0.210	0.441
EPSTI1	RNF213	9606.ENSP00000318982	9606.ENSP00000464087	0	0	0	0	0.331	0	0	0.220	0.456
EPSTI1	SIGLEC1	9606.ENSP00000318982	9606.ENSP00000341141	0	0	0	0	0.224	0	0	0.358	0.481
EPSTI1	IFITM1	9606.ENSP00000318982	9606.ENSP00000330825	0	0	0	0	0.253	0	0	0.384	0.520
EPSTI1	TRIM22	9606.ENSP00000318982	9606.ENSP00000369299	0	0	0	0	0.444	0	0	0.224	0.550
EPSTI1	IRF9	9606.ENSP00000318982	9606.ENSP00000380073	0	0	0	0	0.428	0	0	0.245	0.550
EPSTI1	IRF7	9606.ENSP00000318982	9606.ENSP00000380697	0	0	0	0	0.438	0	0	0.248	0.559
EPSTI1	TNFSF13B	9606.ENSP00000318982	9606.ENSP00000365048	0	0	0	0	0.492	0	0	0.200	0.576
EPSTI1	PLSCR1	9606.ENSP00000318982	9606.ENSP00000345494	0	0	0	0	0.332	0	0	0.400	0.582
EPSTI1	SPATS2L	9606.ENSP00000318982	9606.ENSP00000482515	0	0	0	0	0.200	0	0	0.502	0.584
EPSTI1	IFITM3	9606.ENSP00000318982	9606.ENSP00000382707	0	0	0	0	0.393	0	0	0.385	0.610
EPSTI1	SAMD9	9606.ENSP00000318982	9606.ENSP00000369292	0	0	0	0	0.441	0	0	0.382	0.640
EPSTI1	IFI35	9606.ENSP00000318982	9606.ENSP00000395590	0	0	0	0	0.563	0	0	0.255	0.661
EPSTI1	MX2	9606.ENSP00000318982	9606.ENSP00000333657	0	0	0	0	0.508	0	0	0.352	0.667
EPSTI1	LY6E	9606.ENSP00000318982	9606.ENSP00000428572	0	0	0	0	0.261	0	0	0.592	0.685
EPSTI1	GBP5	9606.ENSP00000318982	9606.ENSP00000359488	0	0	0	0	0.535	0	0	0.378	0.698
EPSTI1	IFI27	9606.ENSP00000318982	9606.ENSP00000483430	0	0	0	0	0.469	0	0	0.478	0.711
EPSTI1	IFIT5	9606.ENSP00000318982	9606.ENSP00000360860	0	0	0	0	0.357	0	0	0.588	0.724
EPSTI1	IFIT1	9606.ENSP00000318982	9606.ENSP00000360869	0	0	0	0	0.496	0	0	0.505	0.740
EPSTI1	IFI6	9606.ENSP00000318982	9606.ENSP00000342513	0	0	0	0	0.466	0	0	0.552	0.750
EPSTI1	HELZ2	9606.ENSP00000318982	9606.ENSP00000417401	0	0	0	0	0.544	0	0	0.489	0.757
EPSTI1	GBP4	9606.ENSP00000318982	9606.ENSP00000359490	0	0	0	0	0.638	0	0	0.381	0.767
EPSTI1	GBP1	9606.ENSP00000318982	9606.ENSP00000359504	0	0	0	0	0.648	0	0	0.400	0.780
EPSTI1	ISG15	9606.ENSP00000318982	9606.ENSP00000496832	0	0	0	0	0.646	0	0	0.448	0.796
EPSTI1	OAS1	9606.ENSP00000318982	9606.ENSP00000388001	0	0	0	0	0.668	0	0	0.447	0.808
EPSTI1	IFIT2	9606.ENSP00000318982	9606.ENSP00000490935	0	0	0	0	0.637	0	0	0.492	0.808
EPSTI1	STAT1	9606.ENSP00000318982	9606.ENSP00000354394	0	0	0	0	0.768	0	0	0.325	0.837
EPSTI1	IFIH1	9606.ENSP00000318982	9606.ENSP00000497271	0	0	0	0	0.786	0	0	0.331	0.851
EPSTI1	XAF1	9606.ENSP00000318982	9606.ENSP00000354822	0	0	0	0	0.768	0	0	0.431	0.862
EPSTI1	PARP14	9606.ENSP00000318982	9606.ENSP00000418194	0	0	0	0	0.792	0	0	0.366	0.862
EPSTI1	SAMD9L	9606.ENSP00000318982	9606.ENSP00000326247	0	0	0	0	0.780	0	0	0.519	0.890
EPSTI1	OAS2	9606.ENSP00000318982	9606.ENSP00000342278	0	0	0	0	0.789	0	0	0.506	0.891
EPSTI1	IFIT3	9606.ENSP00000318982	9606.ENSP00000360876	0	0	0	0	0.777	0	0	0.558	0.897
EPSTI1	PARP9	9606.ENSP00000318982	9606.ENSP00000353512	0	0	0	0	0.796	0	0	0.530	0.900
EPSTI1	RSAD2	9606.ENSP00000318982	9606.ENSP00000371471	0	0	0	0	0.800	0	0	0.521	0.900
EPSTI1	IFI44	9606.ENSP00000318982	9606.ENSP00000359783	0	0	0	0	0.792	0	0	0.581	0.909
EPSTI1	MX1	9606.ENSP00000318982	9606.ENSP00000381601	0	0	0	0	0.823	0	0	0.541	0.915
EPSTI1	IFI44L	9606.ENSP00000318982	9606.ENSP00000359787	0	0	0	0	0.788	0	0	0.646	0.921
ETV7	TRAFD1	9606.ENSP00000341843	9606.ENSP00000257604	0	0	0	0	0.223	0.074	0	0.304	0.456
ETV7	RSAD2	9606.ENSP00000341843	9606.ENSP00000371471	0	0	0	0	0.306	0	0	0.199	0.420
ETV7	GBP4	9606.ENSP00000341843	9606.ENSP00000359490	0	0	0	0	0.426	0	0	0.244	0.547
ETV7	GBP1	9606.ENSP00000341843	9606.ENSP00000359504	0	0	0	0	0.433	0	0	0.263	0.564
ETV7	GBP5	9606.ENSP00000341843	9606.ENSP00000359488	0	0	0	0	0.436	0	0	0.341	0.612
FBXO6	TOR1B	9606.ENSP00000365944	9606.ENSP00000259339	0	0	0	0	0.092	0.361	0	0.068	0.412
FBXO6	UBE2L6	9606.ENSP00000365944	9606.ENSP00000287156	0	0	0	0	0.254	0.067	0	0.239	0.424
FBXO6	PARP9	9606.ENSP00000365944	9606.ENSP00000353512	0	0	0	0	0.401	0	0	0.186	0.492
FBXO6	STAT1	9606.ENSP00000365944	9606.ENSP00000354394	0	0	0	0	0.393	0.071	0	0.069	0.429
FBXO6	HELZ2	9606.ENSP00000365944	9606.ENSP00000417401	0	0	0	0	0.246	0	0	0.265	0.422
FBXO6	IFI35	9606.ENSP00000365944	9606.ENSP00000395590	0	0	0	0	0.629	0	0	0.064	0.637
FCGR2B	SCARB2	9606.ENSP00000351497	9606.ENSP00000264896	0	0	0	0	0.062	0	0	0.481	0.493
FCGR2B	TNFAIP3	9606.ENSP00000351497	9606.ENSP00000481570	0	0	0	0	0.138	0	0	0.332	0.400
FCGR2B	STAT1	9606.ENSP00000351497	9606.ENSP00000354394	0	0	0	0	0.107	0	0	0.377	0.420
FCGR2B	TNFSF13B	9606.ENSP00000351497	9606.ENSP00000365048	0	0	0	0	0.172	0	0	0.505	0.572
FCGR2B	MYD88	9606.ENSP00000351497	9606.ENSP00000498321	0	0	0	0	0.095	0	0	0.642	0.662
FFAR2	MYD88	9606.ENSP00000473159	9606.ENSP00000498321	0	0	0	0	0.066	0.095	0	0.394	0.443
FRMD3	TNFAIP6	9606.ENSP00000303508	9606.ENSP00000243347	0	0	0	0	0.047	0	0	0.436	0.439
GADD45B	IL1RN	9606.ENSP00000215631	9606.ENSP00000259206	0	0	0	0	0.085	0	0	0.437	0.462
GADD45B	TNFAIP3	9606.ENSP00000215631	9606.ENSP00000481570	0	0	0	0	0.338	0	0	0.384	0.575
GBP1	USP18	9606.ENSP00000359504	9606.ENSP00000215794	0	0	0	0	0.276	0	0	0.457	0.590
GBP1	LAP3	9606.ENSP00000359504	9606.ENSP00000226299	0	0	0	0	0.625	0	0	0	0.625
GBP1	OAS3	9606.ENSP00000359504	9606.ENSP00000228928	0	0	0	0	0.457	0	0	0.583	0.764
GBP1	TNFSF10	9606.ENSP00000359504	9606.ENSP00000241261	0	0	0	0	0.342	0	0	0.287	0.511
GBP1	ZC3HAV1	9606.ENSP00000359504	9606.ENSP00000242351	0	0	0	0	0.208	0	0	0.313	0.433
GBP1	NMI	9606.ENSP00000359504	9606.ENSP00000243346	0	0	0	0	0.471	0	0	0.149	0.531
GBP1	TRIM21	9606.ENSP00000359504	9606.ENSP00000254436	0	0	0	0	0.440	0	0	0.291	0.586
GBP1	OASL	9606.ENSP00000359504	9606.ENSP00000257570	0	0	0	0	0.350	0	0	0.596	0.727
GBP1	TRAFD1	9606.ENSP00000359504	9606.ENSP00000257604	0	0	0	0	0.224	0	0	0.265	0.405
GBP1	SP110	9606.ENSP00000359504	9606.ENSP00000258381	0	0	0	0	0.483	0	0	0.102	0.516
GBP1	RTP4	9606.ENSP00000359504	9606.ENSP00000259030	0	0	0	0	0.492	0	0	0.644	0.811
GBP1	NLRC5	9606.ENSP00000359504	9606.ENSP00000262510	0	0	0	0	0.369	0	0	0.218	0.486
GBP1	HERC6	9606.ENSP00000359504	9606.ENSP00000264346	0	0	0	0	0.276	0	0	0.325	0.490
GBP1	HERC5	9606.ENSP00000359504	9606.ENSP00000264350	0	0	0	0	0.271	0	0	0.451	0.583
GBP1	SERPING1	9606.ENSP00000359504	9606.ENSP00000278407	0	0	0	0	0.394	0	0	0.354	0.592
GBP1	UBE2L6	9606.ENSP00000359504	9606.ENSP00000287156	0	0	0	0	0.531	0	0	0.400	0.706
GBP1	ISG20	9606.ENSP00000359504	9606.ENSP00000306565	0	0	0	0	0.206	0	0	0.739	0.784
GBP1	STAT2	9606.ENSP00000359504	9606.ENSP00000315768	0	0	0	0	0.269	0	0	0.454	0.584
GBP1	SAMD9L	9606.ENSP00000359504	9606.ENSP00000326247	0	0	0	0	0.645	0.057	0	0.377	0.773
GBP1	IFITM1	9606.ENSP00000359504	9606.ENSP00000330825	0	0	0	0	0.224	0.064	0	0.545	0.640
GBP1	MX2	9606.ENSP00000359504	9606.ENSP00000333657	0	0	0	0	0.263	0	0	0.505	0.620
GBP1	OAS2	9606.ENSP00000359504	9606.ENSP00000342278	0	0	0	0	0.467	0	0	0.697	0.832
GBP1	IFI6	9606.ENSP00000359504	9606.ENSP00000342513	0	0	0	0	0.267	0	0	0.584	0.682
GBP1	SP100	9606.ENSP00000359504	9606.ENSP00000343023	0	0	0	0	0.334	0	0	0.174	0.426
GBP1	PLSCR1	9606.ENSP00000359504	9606.ENSP00000345494	0	0	0	0	0.427	0	0	0.398	0.640
GBP1	TAP1	9606.ENSP00000359504	9606.ENSP00000346206	0	0	0	0	0.745	0.045	0	0.191	0.786
GBP1	PARP9	9606.ENSP00000359504	9606.ENSP00000353512	0	0	0	0	0.716	0	0	0.372	0.814
GBP1	STAT1	9606.ENSP00000359504	9606.ENSP00000354394	0	0	0	0	0.790	0	0.500	0.734	0.969
GBP1	XAF1	9606.ENSP00000359504	9606.ENSP00000354822	0	0	0	0	0.488	0	0	0.442	0.702
GBP1	IFI16	9606.ENSP00000359504	9606.ENSP00000357113	0	0	0	0	0.360	0	0	0.476	0.651
GBP1	GBP5	9606.ENSP00000359504	9606.ENSP00000359488	0	0	0.056	0.969	0.783	0.573	0	0.070	0.908
GBP1	GBP4	9606.ENSP00000359504	9606.ENSP00000359490	0	0	0.064	0.953	0.780	0.292	0	0.426	0.905
GBP1	GBP2	9606.ENSP00000359504	9606.ENSP00000359497	0	0	0.051	0.978	0.775	0.778	0	0.394	0.967
GBP1	IFITM2	9606.ENSP00000359504	9606.ENSP00000484689	0	0	0	0	0.139	0	0	0.348	0.414
GBP1	TNFSF13B	9606.ENSP00000359504	9606.ENSP00000365048	0	0	0	0	0.334	0	0	0.156	0.414
GBP1	LY6E	9606.ENSP00000359504	9606.ENSP00000428572	0	0	0	0	0.155	0	0	0.368	0.443
GBP1	SOCS1	9606.ENSP00000359504	9606.ENSP00000496577	0	0	0	0	0.215	0	0	0.322	0.445
GBP1	PSME1	9606.ENSP00000359504	9606.ENSP00000372155	0	0	0	0	0.261	0.071	0	0.265	0.452
GBP1	TAP2	9606.ENSP00000359504	9606.ENSP00000364032	0	0	0	0	0.463	0.045	0	0.041	0.465
GBP1	SAMD9	9606.ENSP00000359504	9606.ENSP00000369292	0	0	0	0	0.434	0.057	0	0.279	0.581
GBP1	PARP14	9606.ENSP00000359504	9606.ENSP00000418194	0	0	0	0	0.489	0	0	0.291	0.622
GBP1	IFITM3	9606.ENSP00000359504	9606.ENSP00000382707	0	0	0	0	0.251	0.064	0	0.507	0.624
GBP1	JAK2	9606.ENSP00000359504	9606.ENSP00000371067	0	0	0	0	0.275	0	0	0.517	0.635
GBP1	IFI27	9606.ENSP00000359504	9606.ENSP00000483430	0	0	0	0	0.202	0	0	0.574	0.645
GBP1	IDO1	9606.ENSP00000359504	9606.ENSP00000430950	0	0	0	0	0.460	0	0	0.397	0.661
GBP1	IRF9	9606.ENSP00000359504	9606.ENSP00000380073	0	0	0	0	0.360	0	0	0.506	0.670
GBP1	TRIM22	9606.ENSP00000359504	9606.ENSP00000369299	0	0	0	0	0.505	0	0	0.373	0.676
GBP1	IFIT5	9606.ENSP00000359504	9606.ENSP00000360860	0	0	0	0	0.374	0	0	0.507	0.678
GBP1	IFI35	9606.ENSP00000359504	9606.ENSP00000395590	0	0	0	0	0.480	0	0	0.518	0.738
GBP1	PSMB9	9606.ENSP00000359504	9606.ENSP00000363993	0	0	0	0	0.567	0	0	0.435	0.745
GBP1	OAS1	9606.ENSP00000359504	9606.ENSP00000388001	0	0	0	0	0.371	0	0	0.618	0.750
GBP1	ISG15	9606.ENSP00000359504	9606.ENSP00000496832	0	0	0	0	0.341	0	0	0.643	0.754
GBP1	IFI44L	9606.ENSP00000359504	9606.ENSP00000359787	0	0	0	0	0.476	0	0	0.581	0.771
GBP1	IRF7	9606.ENSP00000359504	9606.ENSP00000380697	0	0	0	0	0.312	0.084	0	0.691	0.788
GBP1	RSAD2	9606.ENSP00000359504	9606.ENSP00000371471	0	0	0	0	0.510	0	0	0.591	0.791
GBP1	IFIT1	9606.ENSP00000359504	9606.ENSP00000360869	0	0	0	0	0.370	0	0	0.735	0.826
GBP1	IFIT2	9606.ENSP00000359504	9606.ENSP00000490935	0	0	0	0	0.468	0	0	0.728	0.849
GBP1	IFI44	9606.ENSP00000359504	9606.ENSP00000359783	0	0	0	0	0.525	0	0	0.729	0.865
GBP1	MX1	9606.ENSP00000359504	9606.ENSP00000381601	0	0	0	0	0.382	0	0	0.791	0.865
GBP1	IFIH1	9606.ENSP00000359504	9606.ENSP00000497271	0	0	0	0	0.647	0.074	0	0.636	0.870
GBP1	IFIT3	9606.ENSP00000359504	9606.ENSP00000360876	0	0	0	0	0.644	0	0	0.721	0.896
GBP2	USP18	9606.ENSP00000359497	9606.ENSP00000215794	0	0	0	0	0.131	0	0	0.404	0.460
GBP2	OAS3	9606.ENSP00000359497	9606.ENSP00000228928	0	0	0	0	0.166	0	0	0.417	0.494
GBP2	TNFSF10	9606.ENSP00000359497	9606.ENSP00000241261	0	0	0	0	0.367	0	0	0.203	0.474
GBP2	TRIM21	9606.ENSP00000359497	9606.ENSP00000254436	0	0	0	0	0.267	0	0	0.272	0.444
GBP2	OASL	9606.ENSP00000359497	9606.ENSP00000257570	0	0	0	0	0.193	0	0	0.478	0.561
GBP2	RTP4	9606.ENSP00000359497	9606.ENSP00000259030	0	0	0	0	0.267	0	0	0.292	0.459
GBP2	NLRC5	9606.ENSP00000359497	9606.ENSP00000262510	0	0	0	0	0.354	0	0	0.439	0.622
GBP2	SERPING1	9606.ENSP00000359497	9606.ENSP00000278407	0	0	0	0	0.196	0	0	0.440	0.531
GBP2	UBE2L6	9606.ENSP00000359497	9606.ENSP00000287156	0	0	0	0	0.265	0	0	0.290	0.456
GBP2	ISG20	9606.ENSP00000359497	9606.ENSP00000306565	0	0	0	0	0.238	0	0	0.465	0.575
GBP2	STAT2	9606.ENSP00000359497	9606.ENSP00000315768	0	0	0	0	0.192	0	0.500	0.438	0.753
GBP2	SAMD9L	9606.ENSP00000359497	9606.ENSP00000326247	0	0	0	0	0.425	0.057	0	0.492	0.700
GBP2	IFITM1	9606.ENSP00000359497	9606.ENSP00000330825	0	0	0	0	0.265	0.064	0	0.372	0.530
GBP2	MX2	9606.ENSP00000359497	9606.ENSP00000333657	0	0	0	0	0.187	0	0	0.483	0.562
GBP2	OAS2	9606.ENSP00000359497	9606.ENSP00000342278	0	0	0	0	0.233	0	0	0.646	0.717
GBP2	IFI6	9606.ENSP00000359497	9606.ENSP00000342513	0	0	0	0	0.122	0	0	0.348	0.403
GBP2	TAP1	9606.ENSP00000359497	9606.ENSP00000346206	0	0	0	0	0.539	0.045	0	0.117	0.578
GBP2	PARP9	9606.ENSP00000359497	9606.ENSP00000353512	0	0	0	0	0.374	0	0	0.250	0.511
GBP2	STAT1	9606.ENSP00000359497	9606.ENSP00000354394	0	0	0	0	0.473	0	0.500	0.584	0.881
GBP2	XAF1	9606.ENSP00000359497	9606.ENSP00000354822	0	0	0	0	0.309	0	0	0.320	0.510
GBP2	IFI16	9606.ENSP00000359497	9606.ENSP00000357113	0	0	0	0	0.190	0	0	0.338	0.441
GBP2	GBP5	9606.ENSP00000359497	9606.ENSP00000359488	0	0	0.058	0.965	0.532	0.292	0.900	0.074	0.965
GBP2	GBP4	9606.ENSP00000359497	9606.ENSP00000359490	0	0	0.065	0.951	0.487	0.292	0	0.620	0.853
GBP2	IFIT5	9606.ENSP00000359497	9606.ENSP00000360860	0	0	0	0	0.175	0	0	0.304	0.401
GBP2	IDO1	9606.ENSP00000359497	9606.ENSP00000430950	0	0	0	0	0.182	0	0	0.302	0.404
GBP2	IFI44L	9606.ENSP00000359497	9606.ENSP00000359787	0	0	0	0	0.174	0	0	0.311	0.406
GBP2	PSME1	9606.ENSP00000359497	9606.ENSP00000372155	0	0	0	0	0.241	0.071	0	0.252	0.427
GBP2	HLA-E	9606.ENSP00000359497	9606.ENSP00000365817	0	0	0	0	0.377	0	0	0.145	0.444
GBP2	TRIM22	9606.ENSP00000359497	9606.ENSP00000369299	0	0	0	0	0.339	0	0	0.204	0.451
GBP2	PARP14	9606.ENSP00000359497	9606.ENSP00000418194	0	0	0	0	0.351	0	0	0.258	0.498
GBP2	IFITM3	9606.ENSP00000359497	9606.ENSP00000382707	0	0	0	0	0.153	0.064	0	0.431	0.509
GBP2	OAS1	9606.ENSP00000359497	9606.ENSP00000388001	0	0	0	0	0.195	0	0	0.468	0.554
GBP2	RSAD2	9606.ENSP00000359497	9606.ENSP00000371471	0	0	0	0	0.168	0	0	0.495	0.563
GBP2	IFI44	9606.ENSP00000359497	9606.ENSP00000359783	0	0	0	0	0.259	0	0	0.447	0.572
GBP2	IFI35	9606.ENSP00000359497	9606.ENSP00000395590	0	0	0	0	0.294	0	0	0.431	0.581
GBP2	ISG15	9606.ENSP00000359497	9606.ENSP00000496832	0	0	0	0	0.142	0	0	0.533	0.582
GBP2	IFIT1	9606.ENSP00000359497	9606.ENSP00000360869	0	0	0	0	0.156	0	0	0.542	0.597
GBP2	PSMB9	9606.ENSP00000359497	9606.ENSP00000363993	0	0	0	0	0.381	0	0	0.379	0.599
GBP2	IRF7	9606.ENSP00000359497	9606.ENSP00000380697	0	0	0	0	0.240	0.084	0	0.479	0.606
GBP2	MX1	9606.ENSP00000359497	9606.ENSP00000381601	0	0	0	0	0.239	0	0	0.512	0.613
GBP2	IFIT3	9606.ENSP00000359497	9606.ENSP00000360876	0	0	0	0	0.240	0	0	0.543	0.637
GBP2	IFIH1	9606.ENSP00000359497	9606.ENSP00000497271	0	0	0	0	0.339	0.074	0	0.587	0.725
GBP2	IFIT2	9606.ENSP00000359497	9606.ENSP00000490935	0	0	0	0	0.298	0	0	0.699	0.779
GBP2	IRF9	9606.ENSP00000359497	9606.ENSP00000380073	0	0	0	0	0.284	0	0.500	0.439	0.781
GBP4	USP18	9606.ENSP00000359490	9606.ENSP00000215794	0	0	0	0	0.223	0	0	0.359	0.480
GBP4	LAP3	9606.ENSP00000359490	9606.ENSP00000226299	0	0	0	0	0.420	0	0	0	0.420
GBP4	OAS3	9606.ENSP00000359490	9606.ENSP00000228928	0	0	0	0	0.302	0	0	0.397	0.561
GBP4	SHFL	9606.ENSP00000359490	9606.ENSP00000253110	0	0	0.218	0	0.180	0.059	0	0.136	0.408
GBP4	TRIM21	9606.ENSP00000359490	9606.ENSP00000254436	0	0	0	0	0.283	0	0	0.259	0.446
GBP4	OASL	9606.ENSP00000359490	9606.ENSP00000257570	0	0	0	0	0.269	0	0	0.447	0.578
GBP4	RTP4	9606.ENSP00000359490	9606.ENSP00000259030	0	0	0	0	0.354	0	0	0.296	0.526
GBP4	NLRC5	9606.ENSP00000359490	9606.ENSP00000262510	0	0	0	0	0.336	0	0	0.271	0.495
GBP4	HERC5	9606.ENSP00000359490	9606.ENSP00000264350	0	0	0	0	0.265	0	0	0.380	0.525
GBP4	SERPING1	9606.ENSP00000359490	9606.ENSP00000278407	0	0	0	0	0.282	0	0	0.285	0.465
GBP4	UBE2L6	9606.ENSP00000359490	9606.ENSP00000287156	0	0	0	0	0.456	0	0	0.354	0.634
GBP4	ISG20	9606.ENSP00000359490	9606.ENSP00000306565	0	0	0	0	0.169	0	0	0.381	0.464
GBP4	STAT2	9606.ENSP00000359490	9606.ENSP00000315768	0	0	0	0	0.281	0	0	0.301	0.476
GBP4	SAMD9L	9606.ENSP00000359490	9606.ENSP00000326247	0	0	0	0	0.546	0.057	0	0.247	0.650
GBP4	IFITM1	9606.ENSP00000359490	9606.ENSP00000330825	0	0	0	0	0.172	0.064	0	0.325	0.431
GBP4	MX2	9606.ENSP00000359490	9606.ENSP00000333657	0	0	0	0	0.377	0	0	0.406	0.614
GBP4	OAS2	9606.ENSP00000359490	9606.ENSP00000342278	0	0	0	0	0.418	0	0	0.447	0.664
GBP4	TAP1	9606.ENSP00000359490	9606.ENSP00000346206	0	0	0	0	0.459	0.045	0	0.072	0.479
GBP4	PARP9	9606.ENSP00000359490	9606.ENSP00000353512	0	0	0	0	0.501	0	0	0.329	0.651
GBP4	STAT1	9606.ENSP00000359490	9606.ENSP00000354394	0	0	0	0	0.567	0	0.500	0.379	0.853
GBP4	XAF1	9606.ENSP00000359490	9606.ENSP00000354822	0	0	0	0	0.544	0	0	0.229	0.633
GBP4	GBP5	9606.ENSP00000359490	9606.ENSP00000359488	0	0	0.069	0.943	0.784	0.292	0	0.093	0.853
GBP4	IFITM3	9606.ENSP00000359490	9606.ENSP00000382707	0	0	0	0	0.153	0.064	0	0.306	0.402
GBP4	RNF213	9606.ENSP00000359490	9606.ENSP00000464087	0	0	0	0	0.269	0.057	0	0.205	0.405
GBP4	IRF9	9606.ENSP00000359490	9606.ENSP00000380073	0	0	0	0	0.206	0	0	0.290	0.412
GBP4	TAP2	9606.ENSP00000359490	9606.ENSP00000364032	0	0	0	0	0.441	0.045	0	0.041	0.443
GBP4	NUB1	9606.ENSP00000359490	9606.ENSP00000454264	0	0	0	0	0.337	0	0	0.198	0.445
GBP4	IFIT5	9606.ENSP00000359490	9606.ENSP00000360860	0	0	0	0	0.277	0	0	0.324	0.490
GBP4	PSMB9	9606.ENSP00000359490	9606.ENSP00000363993	0	0	0	0	0.378	0	0	0.224	0.497
GBP4	OAS1	9606.ENSP00000359490	9606.ENSP00000388001	0	0	0	0	0.270	0	0	0.370	0.520
GBP4	IFIT1	9606.ENSP00000359490	9606.ENSP00000360869	0	0	0	0	0.225	0	0	0.446	0.552
GBP4	TRIM22	9606.ENSP00000359490	9606.ENSP00000369299	0	0	0	0	0.434	0	0	0.240	0.552
GBP4	ISG15	9606.ENSP00000359490	9606.ENSP00000496832	0	0	0	0	0.239	0	0	0.451	0.564
GBP4	IFI35	9606.ENSP00000359490	9606.ENSP00000395590	0	0	0	0	0.391	0	0	0.336	0.578
GBP4	MX1	9606.ENSP00000359490	9606.ENSP00000381601	0	0	0	0	0.301	0	0	0.455	0.603
GBP4	IFI44L	9606.ENSP00000359490	9606.ENSP00000359787	0	0	0	0	0.338	0	0	0.430	0.606
GBP4	IFI44	9606.ENSP00000359490	9606.ENSP00000359783	0	0	0	0	0.365	0	0	0.422	0.617
GBP4	IDO1	9606.ENSP00000359490	9606.ENSP00000430950	0	0	0	0	0.527	0	0	0.255	0.633
GBP4	IFIH1	9606.ENSP00000359490	9606.ENSP00000497271	0	0	0	0	0.461	0.069	0	0.369	0.656
GBP4	IRF7	9606.ENSP00000359490	9606.ENSP00000380697	0	0	0	0	0.220	0.091	0	0.595	0.687
GBP4	RSAD2	9606.ENSP00000359490	9606.ENSP00000371471	0	0	0	0	0.451	0	0	0.453	0.687
GBP4	IFIT2	9606.ENSP00000359490	9606.ENSP00000490935	0	0	0	0	0.443	0	0	0.505	0.712
GBP4	IFIT3	9606.ENSP00000359490	9606.ENSP00000360876	0	0	0	0	0.446	0	0	0.519	0.722
GBP4	PARP14	9606.ENSP00000359490	9606.ENSP00000418194	0	0	0	0	0.651	0	0	0.318	0.751
GBP5	USP18	9606.ENSP00000359488	9606.ENSP00000215794	0	0	0	0	0.173	0	0	0.326	0.419
GBP5	LAP3	9606.ENSP00000359488	9606.ENSP00000226299	0	0	0	0	0.422	0	0	0	0.422
GBP5	OAS3	9606.ENSP00000359488	9606.ENSP00000228928	0	0	0	0	0.292	0	0	0.413	0.566
GBP5	TRIM21	9606.ENSP00000359488	9606.ENSP00000254436	0	0	0	0	0.269	0	0	0.319	0.482
GBP5	OASL	9606.ENSP00000359488	9606.ENSP00000257570	0	0	0	0	0.269	0	0	0.418	0.556
GBP5	SP110	9606.ENSP00000359488	9606.ENSP00000258381	0	0	0	0	0.354	0	0	0.121	0.407
GBP5	RTP4	9606.ENSP00000359488	9606.ENSP00000259030	0	0	0	0	0.353	0	0	0.174	0.442
GBP5	NLRC5	9606.ENSP00000359488	9606.ENSP00000262510	0	0	0	0	0.380	0	0	0.260	0.522
GBP5	HERC5	9606.ENSP00000359488	9606.ENSP00000264350	0	0	0	0	0.241	0	0	0.336	0.474
GBP5	SERPING1	9606.ENSP00000359488	9606.ENSP00000278407	0	0	0	0	0.250	0	0	0.306	0.458
GBP5	UBE2L6	9606.ENSP00000359488	9606.ENSP00000287156	0	0	0	0	0.339	0	0	0.270	0.497
GBP5	ISG20	9606.ENSP00000359488	9606.ENSP00000306565	0	0	0	0	0.244	0	0	0.406	0.532
GBP5	STAT2	9606.ENSP00000359488	9606.ENSP00000315768	0	0	0	0	0.245	0	0	0.339	0.480
GBP5	SAMD9L	9606.ENSP00000359488	9606.ENSP00000326247	0	0	0	0	0.629	0.057	0	0.259	0.718
GBP5	IFITM1	9606.ENSP00000359488	9606.ENSP00000330825	0	0	0	0	0.162	0.064	0	0.348	0.444
GBP5	MX2	9606.ENSP00000359488	9606.ENSP00000333657	0	0	0	0	0.226	0	0	0.505	0.601
GBP5	OAS2	9606.ENSP00000359488	9606.ENSP00000342278	0	0	0	0	0.309	0	0	0.447	0.601
GBP5	TAP1	9606.ENSP00000359488	9606.ENSP00000346206	0	0	0	0	0.641	0.045	0	0.087	0.660
GBP5	PARP9	9606.ENSP00000359488	9606.ENSP00000353512	0	0	0	0	0.504	0	0	0.244	0.609
GBP5	STAT1	9606.ENSP00000359488	9606.ENSP00000354394	0	0	0	0	0.653	0	0.500	0.654	0.934
GBP5	XAF1	9606.ENSP00000359488	9606.ENSP00000354822	0	0	0	0	0.340	0	0	0.299	0.517
GBP5	IFI16	9606.ENSP00000359488	9606.ENSP00000357113	0	0	0	0	0.167	0	0	0.383	0.465
GBP5	IFIT5	9606.ENSP00000359488	9606.ENSP00000360860	0	0	0	0	0.237	0	0	0.270	0.419
GBP5	IRF9	9606.ENSP00000359488	9606.ENSP00000380073	0	0	0	0	0.193	0	0	0.314	0.423
GBP5	TAP2	9606.ENSP00000359488	9606.ENSP00000364032	0	0	0	0	0.441	0.045	0	0.041	0.443
GBP5	TRIM22	9606.ENSP00000359488	9606.ENSP00000369299	0	0	0	0	0.339	0	0	0.203	0.451
GBP5	IFITM2	9606.ENSP00000359488	9606.ENSP00000484689	0	0	0	0	0.083	0	0	0.429	0.454
GBP5	OAS1	9606.ENSP00000359488	9606.ENSP00000388001	0	0	0	0	0.221	0	0	0.395	0.508
GBP5	IFI35	9606.ENSP00000359488	9606.ENSP00000395590	0	0	0	0	0.279	0	0	0.348	0.509
GBP5	TNFSF13B	9606.ENSP00000359488	9606.ENSP00000365048	0	0	0	0	0.486	0	0	0.099	0.518
GBP5	IFITM3	9606.ENSP00000359488	9606.ENSP00000382707	0	0	0	0	0.142	0.064	0	0.449	0.519
GBP5	IRF7	9606.ENSP00000359488	9606.ENSP00000380697	0	0	0	0	0.263	0.084	0	0.376	0.542
GBP5	PSMB9	9606.ENSP00000359488	9606.ENSP00000363993	0	0	0	0	0.455	0	0	0.196	0.544
GBP5	IFI44L	9606.ENSP00000359488	9606.ENSP00000359787	0	0	0	0	0.288	0	0	0.405	0.558
GBP5	PARP14	9606.ENSP00000359488	9606.ENSP00000418194	0	0	0	0	0.495	0	0	0.170	0.563
GBP5	IFIT1	9606.ENSP00000359488	9606.ENSP00000360869	0	0	0	0	0.208	0	0	0.475	0.566
GBP5	ISG15	9606.ENSP00000359488	9606.ENSP00000496832	0	0	0	0	0.259	0	0	0.440	0.568
GBP5	IFI44	9606.ENSP00000359488	9606.ENSP00000359783	0	0	0	0	0.357	0	0	0.401	0.598
GBP5	IFIH1	9606.ENSP00000359488	9606.ENSP00000497271	0	0	0	0	0.446	0.069	0	0.324	0.621
GBP5	MX1	9606.ENSP00000359488	9606.ENSP00000381601	0	0	0	0	0.302	0	0	0.481	0.622
GBP5	RSAD2	9606.ENSP00000359488	9606.ENSP00000371471	0	0	0	0	0.367	0	0	0.438	0.629
GBP5	IFIT2	9606.ENSP00000359488	9606.ENSP00000490935	0	0	0	0	0.355	0	0	0.480	0.650
GBP5	IFIT3	9606.ENSP00000359488	9606.ENSP00000360876	0	0	0	0	0.358	0	0	0.477	0.650
GBP5	IDO1	9606.ENSP00000359488	9606.ENSP00000430950	0	0	0	0	0.546	0	0	0.353	0.693
GLRX	MT1E	9606.ENSP00000369314	9606.ENSP00000328137	0	0	0	0	0.104	0	0	0.513	0.545
GNG8	PRKAG2	9606.ENSP00000300873	9606.ENSP00000287878	0	0	0	0	0	0	0.650	0	0.650
GNG8	RGS18	9606.ENSP00000300873	9606.ENSP00000356430	0	0	0	0	0.053	0.049	0.500	0.139	0.560
GRN	SCARB2	9606.ENSP00000053867	9606.ENSP00000264896	0	0	0	0	0.139	0	0	0.413	0.473
H1-0	H4C6	9606.ENSP00000344504	9606.ENSP00000244537	0	0	0	0	0.116	0.912	0	0.692	0.974
H1-0	H2BC5	9606.ENSP00000344504	9606.ENSP00000289316	0	0	0	0	0.127	0.132	0	0.520	0.604
H1-0	KPNB1	9606.ENSP00000344504	9606.ENSP00000290158	0	0	0	0	0.044	0.939	0	0.167	0.948
H1-0	H2AC8	9606.ENSP00000344504	9606.ENSP00000303373	0	0	0	0	0.081	0.842	0	0.408	0.907
H1-0	H2AC20	9606.ENSP00000344504	9606.ENSP00000332194	0	0	0	0	0.067	0.136	0	0.995	0.995
H1-0	H3C13	9606.ENSP00000344504	9606.ENSP00000333277	0	0	0	0	0.070	0.865	0	0.735	0.964
H1-0	H2AJ	9606.ENSP00000344504	9606.ENSP00000438553	0	0	0	0	0.108	0.283	0	0.201	0.445
H1-0	PARP10	9606.ENSP00000344504	9606.ENSP00000434776	0	0	0	0	0	0	0	0.548	0.548
H1-0	H2BC17	9606.ENSP00000344504	9606.ENSP00000477527	0	0	0	0	0.130	0.132	0	0.544	0.625
H1-0	H2BC9	9606.ENSP00000344504	9606.ENSP00000479169	0	0	0	0	0.122	0.243	0	0.520	0.653
H1-0	H2BC12	9606.ENSP00000344504	9606.ENSP00000349430	0	0	0	0	0.122	0.818	0	0.519	0.916
H1-0	H2BC11	9606.ENSP00000344504	9606.ENSP00000476136	0	0	0	0	0.122	0.818	0	0.538	0.920
H1-0	H3C12	9606.ENSP00000344504	9606.ENSP00000352252	0	0	0	0	0.067	0.847	0	0.741	0.960
H1-0	H2AC18	9606.ENSP00000344504	9606.ENSP00000358155	0	0	0	0	0.088	0.136	0	0.995	0.995
H1-0	H2BC21	9606.ENSP00000344504	9606.ENSP00000358151	0	0	0	0	0.148	0.298	0	0.994	0.996
H2AC18	H4C6	9606.ENSP00000358155	9606.ENSP00000244537	0	0.019	0	0	0.729	0.937	0.400	0.999	0.999
H2AC18	NBN	9606.ENSP00000358155	9606.ENSP00000265433	0	0	0	0	0.047	0	0.500	0.210	0.590
H2AC18	H2BC5	9606.ENSP00000358155	9606.ENSP00000289316	0	0.018	0	0	0.813	0.178	0.400	0.764	0.975
H2AC18	H2AC8	9606.ENSP00000358155	9606.ENSP00000303373	0	0	0.048	0.984	0.465	0.343	0.400	0.054	0.775
H2AC18	H2AC20	9606.ENSP00000358155	9606.ENSP00000332194	0	0	0.048	0.984	0	0.900	0.400	0.042	0.938
H2AC18	H3C13	9606.ENSP00000358155	9606.ENSP00000333277	0	0.024	0	0	0.195	0.921	0.400	0.998	0.999
H2AC18	H2BC12	9606.ENSP00000358155	9606.ENSP00000349430	0	0.018	0	0	0.708	0.925	0.400	0.807	0.997
H2AC18	H3C12	9606.ENSP00000358155	9606.ENSP00000352252	0	0.024	0	0	0.569	0.206	0.400	0.999	0.999
H2AC18	H2BC21	9606.ENSP00000358155	9606.ENSP00000358151	0	0.018	0	0	0.823	0.393	0.400	0.999	0.999
H2AC18	MOV10	9606.ENSP00000358155	9606.ENSP00000399797	0	0	0	0	0.056	0	0.500	0	0.507
H2AC18	REC8	9606.ENSP00000358155	9606.ENSP00000482546	0	0	0	0	0.057	0.071	0.500	0.264	0.634
H2AC18	H2AJ	9606.ENSP00000358155	9606.ENSP00000438553	0	0	0.049	0.983	0.223	0.800	0.400	0.048	0.900
H2AC18	H2BC11	9606.ENSP00000358155	9606.ENSP00000476136	0	0.018	0	0	0.413	0.378	0.400	0.762	0.941
H2AC18	H2BC9	9606.ENSP00000358155	9606.ENSP00000479169	0	0.018	0	0	0.550	0.295	0.400	0.736	0.943
H2AC18	H2AC6	9606.ENSP00000358155	9606.ENSP00000367022	0	0	0.048	0.984	0.771	0.814	0.400	0.047	0.972
H2AC18	UBA52	9606.ENSP00000358155	9606.ENSP00000388107	0	0	0	0	0.047	0.932	0.400	0.472	0.977
H2AC18	H2BC17	9606.ENSP00000358155	9606.ENSP00000477527	0	0.018	0	0	0.813	0.299	0.400	0.761	0.978
H2AC20	H4C6	9606.ENSP00000332194	9606.ENSP00000244537	0	0.028	0	0	0.251	0.955	0.400	0.999	0.999
H2AC20	NBN	9606.ENSP00000332194	9606.ENSP00000265433	0	0	0	0	0	0	0.500	0.207	0.586
H2AC20	H2BC5	9606.ENSP00000332194	9606.ENSP00000289316	0	0.086	0	0	0.297	0.304	0.400	0.764	0.925
H2AC20	H2AC8	9606.ENSP00000332194	9606.ENSP00000303373	0	0	0.049	0.983	0.166	0.237	0.400	0.055	0.594
H2AC20	MOV10	9606.ENSP00000332194	9606.ENSP00000399797	0	0	0	0	0	0	0.500	0	0.499
H2AC20	REC8	9606.ENSP00000332194	9606.ENSP00000482546	0	0	0	0	0.051	0.071	0.500	0.264	0.632
H2AC20	UBA52	9606.ENSP00000332194	9606.ENSP00000388107	0	0	0	0	0	0.357	0.400	0.472	0.778
H2AC20	H2AJ	9606.ENSP00000332194	9606.ENSP00000438553	0	0	0.048	0.984	0.044	0.800	0.400	0.047	0.877
H2AC20	H2AC6	9606.ENSP00000332194	9606.ENSP00000367022	0	0	0.049	0.983	0.072	0.800	0.400	0.046	0.880
H2AC20	H2BC11	9606.ENSP00000332194	9606.ENSP00000476136	0	0.086	0	0	0.319	0.238	0.400	0.755	0.917
H2AC20	H2BC9	9606.ENSP00000332194	9606.ENSP00000479169	0	0.086	0	0	0.295	0.385	0.400	0.734	0.925
H2AC20	H2BC17	9606.ENSP00000332194	9606.ENSP00000477527	0	0.086	0	0	0.353	0.403	0.400	0.759	0.939
H2AC20	H2BC12	9606.ENSP00000332194	9606.ENSP00000349430	0	0.086	0	0	0.278	0.920	0.400	0.795	0.992
H2AC20	H3C12	9606.ENSP00000332194	9606.ENSP00000352252	0	0.036	0	0	0.216	0.917	0.400	0.999	0.999
H2AC20	H3C13	9606.ENSP00000332194	9606.ENSP00000333277	0	0.036	0	0	0.254	0.928	0.400	0.998	0.999
H2AC20	H2BC21	9606.ENSP00000332194	9606.ENSP00000358151	0	0.086	0	0	0.276	0.947	0.400	0.999	0.999
H2AC6	H4C6	9606.ENSP00000367022	9606.ENSP00000244537	0	0.019	0	0	0.241	0.938	0.800	0.397	0.993
H2AC6	NBN	9606.ENSP00000367022	9606.ENSP00000265433	0	0	0	0	0.057	0	0.500	0.066	0.521
H2AC6	H2BC5	9606.ENSP00000367022	9606.ENSP00000289316	0	0.018	0	0	0.822	0.967	0.400	0.595	0.998
H2AC6	H2AC8	9606.ENSP00000367022	9606.ENSP00000303373	0	0	0.048	0.984	0.463	0.907	0.400	0.047	0.967
H2AC6	H3C13	9606.ENSP00000367022	9606.ENSP00000333277	0	0.025	0	0	0.169	0.918	0.400	0.168	0.961
H2AC6	H2BC12	9606.ENSP00000367022	9606.ENSP00000349430	0	0.018	0	0	0.822	0.923	0.400	0.414	0.994
H2AC6	H3C12	9606.ENSP00000367022	9606.ENSP00000352252	0	0.024	0	0	0.179	0.914	0.400	0.228	0.963
H2AC6	H2BC21	9606.ENSP00000367022	9606.ENSP00000358151	0	0.018	0	0	0.823	0.926	0.400	0.372	0.994
H2AC6	MOV10	9606.ENSP00000367022	9606.ENSP00000399797	0	0	0	0	0.042	0	0.500	0	0.500
H2AC6	REC8	9606.ENSP00000367022	9606.ENSP00000482546	0	0	0	0	0.051	0.071	0.500	0.103	0.551
H2AC6	H2AJ	9606.ENSP00000367022	9606.ENSP00000438553	0	0	0.049	0.982	0.127	0.800	0.400	0.048	0.887
H2AC6	UBA52	9606.ENSP00000367022	9606.ENSP00000388107	0	0	0	0	0.042	0.932	0.400	0.146	0.962
H2AC6	H2BC11	9606.ENSP00000367022	9606.ENSP00000476136	0	0.018	0	0	0.546	0.920	0.400	0.542	0.988
H2AC6	H2BC17	9606.ENSP00000367022	9606.ENSP00000477527	0	0.018	0	0	0.456	0.967	0.400	0.254	0.990
H2AC6	H2BC9	9606.ENSP00000367022	9606.ENSP00000479169	0	0.018	0	0	0.572	0.967	0.400	0.210	0.992
H2AC8	H4C6	9606.ENSP00000303373	9606.ENSP00000244537	0	0.019	0	0	0.383	0.986	0.540	0.856	0.999
H2AC8	NBN	9606.ENSP00000303373	9606.ENSP00000265433	0	0	0	0	0	0	0.500	0.066	0.513
H2AC8	H2BC5	9606.ENSP00000303373	9606.ENSP00000289316	0	0.018	0	0	0.786	0.509	0.400	0.689	0.977
H2AC8	H2AJ	9606.ENSP00000303373	9606.ENSP00000438553	0	0	0.049	0.982	0.151	0.111	0.400	0.047	0.515
H2AC8	MOV10	9606.ENSP00000303373	9606.ENSP00000399797	0	0	0	0	0.042	0.075	0.500	0	0.518
H2AC8	REC8	9606.ENSP00000303373	9606.ENSP00000482546	0	0	0	0	0.051	0.071	0.500	0.081	0.540
H2AC8	H2BC9	9606.ENSP00000303373	9606.ENSP00000479169	0	0.018	0	0	0.822	0.400	0.400	0.303	0.949
H2AC8	UBA52	9606.ENSP00000303373	9606.ENSP00000388107	0	0	0	0	0.043	0.933	0.400	0.152	0.963
H2AC8	H2BC17	9606.ENSP00000303373	9606.ENSP00000477527	0	0.018	0	0	0.706	0.864	0.400	0.451	0.985
H2AC8	H3C13	9606.ENSP00000303373	9606.ENSP00000333277	0	0.024	0	0	0.238	0.963	0.400	0.562	0.991
H2AC8	H2BC12	9606.ENSP00000303373	9606.ENSP00000349430	0	0.018	0	0	0.466	0.944	0.400	0.606	0.992
H2AC8	H2BC11	9606.ENSP00000303373	9606.ENSP00000476136	0	0.018	0	0	0.551	0.985	0.540	0.270	0.997
H2AC8	H2BC21	9606.ENSP00000303373	9606.ENSP00000358151	0	0.018	0	0	0.624	0.924	0.400	0.940	0.998
H2AC8	H3C12	9606.ENSP00000303373	9606.ENSP00000352252	0	0.024	0	0	0.229	0.985	0.400	0.845	0.998
H2AJ	H4C6	9606.ENSP00000438553	9606.ENSP00000244537	0	0.027	0	0	0.198	0.830	0.500	0.480	0.959
H2AJ	NBN	9606.ENSP00000438553	9606.ENSP00000265433	0	0	0	0	0	0	0.500	0.066	0.513
H2AJ	H2BC5	9606.ENSP00000438553	9606.ENSP00000289316	0	0.081	0	0	0.292	0.922	0.500	0.294	0.979
H2AJ	H3C13	9606.ENSP00000438553	9606.ENSP00000333277	0	0.034	0	0	0.128	0.837	0.500	0.095	0.927
H2AJ	H2BC12	9606.ENSP00000438553	9606.ENSP00000349430	0	0.081	0	0	0.306	0.238	0.500	0.203	0.771
H2AJ	H3C12	9606.ENSP00000438553	9606.ENSP00000352252	0	0.034	0	0	0.128	0.177	0.500	0.125	0.644
H2AJ	H2BC21	9606.ENSP00000438553	9606.ENSP00000358151	0	0.081	0	0	0.409	0.926	0.500	0.228	0.981
H2AJ	MOV10	9606.ENSP00000438553	9606.ENSP00000399797	0	0	0	0	0	0	0.500	0	0.499
H2AJ	REC8	9606.ENSP00000438553	9606.ENSP00000482546	0	0	0	0	0.051	0.071	0.500	0.081	0.540
H2AJ	H2BC11	9606.ENSP00000438553	9606.ENSP00000476136	0	0.081	0	0	0.291	0.238	0.500	0.180	0.759
H2AJ	H2BC9	9606.ENSP00000438553	9606.ENSP00000479169	0	0.081	0	0	0.310	0.926	0.500	0.074	0.974
H2AJ	H2BC17	9606.ENSP00000438553	9606.ENSP00000477527	0	0.081	0	0	0.278	0.933	0.500	0.092	0.976
H2BC11	H4C6	9606.ENSP00000476136	9606.ENSP00000244537	0	0.065	0	0	0.300	0.937	0.540	0.747	0.994
H2BC11	TAF4	9606.ENSP00000476136	9606.ENSP00000252996	0	0	0	0	0.044	0.810	0	0.084	0.819
H2BC11	NBN	9606.ENSP00000476136	9606.ENSP00000265433	0	0	0	0	0	0	0.500	0.059	0.509
H2BC11	H2BC5	9606.ENSP00000476136	9606.ENSP00000289316	0	0	0.048	0.984	0.337	0.127	0.400	0.046	0.627
H2BC11	H3C13	9606.ENSP00000476136	9606.ENSP00000333277	0	0.125	0	0	0.276	0.840	0.400	0.809	0.986
H2BC11	H2BC12	9606.ENSP00000476136	9606.ENSP00000349430	0	0	0.048	0.984	0.339	0.905	0.400	0.377	0.973
H2BC11	H3C12	9606.ENSP00000476136	9606.ENSP00000352252	0	0.124	0	0	0.259	0.914	0.400	0.815	0.992
H2BC11	PARP9	9606.ENSP00000476136	9606.ENSP00000353512	0	0	0	0	0.058	0.292	0	0.301	0.493
H2BC11	IFI16	9606.ENSP00000476136	9606.ENSP00000357113	0	0	0	0	0.060	0	0	0.443	0.454
H2BC11	H2BC21	9606.ENSP00000476136	9606.ENSP00000358151	0	0	0.048	0.984	0.306	0.817	0.400	0.274	0.938
H2BC11	TNFSF13B	9606.ENSP00000476136	9606.ENSP00000365048	0	0	0	0	0.042	0	0	0.423	0.423
H2BC11	UBA52	9606.ENSP00000476136	9606.ENSP00000388107	0	0	0	0	0	0.914	0.500	0.218	0.963
H2BC11	MOV10	9606.ENSP00000476136	9606.ENSP00000399797	0	0	0	0	0	0	0.500	0	0.499
H2BC11	REC8	9606.ENSP00000476136	9606.ENSP00000482546	0	0	0	0	0	0.272	0.500	0.185	0.677
H2BC11	H2BC9	9606.ENSP00000476136	9606.ENSP00000479169	0	0	0.048	0.984	0.436	0.297	0.400	0.043	0.744
H2BC11	H2BC17	9606.ENSP00000476136	9606.ENSP00000477527	0	0	0.048	0.984	0.501	0.319	0.400	0.044	0.780
H2BC12	H4C6	9606.ENSP00000349430	9606.ENSP00000244537	0	0.065	0	0	0.265	0.956	0.400	0.887	0.997
H2BC12	NBN	9606.ENSP00000349430	9606.ENSP00000265433	0	0	0	0	0	0	0.500	0.058	0.508
H2BC12	H2BC5	9606.ENSP00000349430	9606.ENSP00000289316	0	0	0.048	0.984	0.663	0.127	0.400	0.049	0.811
H2BC12	H3C13	9606.ENSP00000349430	9606.ENSP00000333277	0	0.125	0	0	0.223	0.896	0.400	0.881	0.994
H2BC12	TNFSF13B	9606.ENSP00000349430	9606.ENSP00000365048	0	0	0	0	0.056	0	0	0.421	0.430
H2BC12	IFI16	9606.ENSP00000349430	9606.ENSP00000357113	0	0	0	0	0.078	0	0	0.443	0.464
H2BC12	MOV10	9606.ENSP00000349430	9606.ENSP00000399797	0	0	0	0	0.042	0	0.500	0	0.500
H2BC12	REC8	9606.ENSP00000349430	9606.ENSP00000482546	0	0	0	0	0	0.095	0.500	0.178	0.595
H2BC12	H2BC9	9606.ENSP00000349430	9606.ENSP00000479169	0	0	0.048	0.984	0.476	0.297	0.400	0.043	0.762
H2BC12	H2BC17	9606.ENSP00000349430	9606.ENSP00000477527	0	0	0.048	0.984	0.330	0.764	0.400	0.043	0.897
H2BC12	H2BC21	9606.ENSP00000349430	9606.ENSP00000358151	0	0	0.048	0.984	0.534	0.764	0.400	0.047	0.929
H2BC12	UBA52	9606.ENSP00000349430	9606.ENSP00000388107	0	0	0	0	0.048	0.914	0.500	0.216	0.963
H2BC12	H3C12	9606.ENSP00000349430	9606.ENSP00000352252	0	0.125	0	0	0.212	0.914	0.400	0.931	0.997
H2BC17	H4C6	9606.ENSP00000477527	9606.ENSP00000244537	0	0.066	0	0	0.815	0.937	0.400	0.746	0.998
H2BC17	NBN	9606.ENSP00000477527	9606.ENSP00000265433	0	0	0	0	0.056	0	0.500	0.060	0.517
H2BC17	H2BC5	9606.ENSP00000477527	9606.ENSP00000289316	0	0	0.048	0.984	0.430	0.850	0.400	0.045	0.945
H2BC17	H3C13	9606.ENSP00000477527	9606.ENSP00000333277	0	0.125	0	0	0.421	0.947	0.400	0.813	0.996
H2BC17	H3C12	9606.ENSP00000477527	9606.ENSP00000352252	0	0.124	0	0	0.796	0.183	0.400	0.882	0.987
H2BC17	IFI16	9606.ENSP00000477527	9606.ENSP00000357113	0	0	0	0	0.065	0	0	0.438	0.452
H2BC17	H2BC21	9606.ENSP00000477527	9606.ENSP00000358151	0	0	0.048	0.984	0.260	0.850	0.400	0.047	0.928
H2BC17	TNFSF13B	9606.ENSP00000477527	9606.ENSP00000365048	0	0	0	0	0	0	0	0.423	0.422
H2BC17	UBA52	9606.ENSP00000477527	9606.ENSP00000388107	0	0	0	0	0.044	0.177	0.500	0.238	0.660
H2BC17	MOV10	9606.ENSP00000477527	9606.ENSP00000399797	0	0	0	0	0.044	0.075	0.500	0	0.519
H2BC17	REC8	9606.ENSP00000477527	9606.ENSP00000482546	0	0	0	0	0	0.095	0.500	0.186	0.599
H2BC17	H2BC9	9606.ENSP00000477527	9606.ENSP00000479169	0	0	0.048	0.984	0.766	0.812	0.400	0.044	0.971
H2BC21	H4C6	9606.ENSP00000358151	9606.ENSP00000244537	0	0.066	0	0	0.259	0.956	0.400	0.997	0.999
H2BC21	NDC80	9606.ENSP00000358151	9606.ENSP00000261597	0	0	0	0	0	0	0	0.433	0.433
H2BC21	LGALS3BP	9606.ENSP00000358151	9606.ENSP00000262776	0	0	0	0	0.060	0	0	0.392	0.404
H2BC21	NBN	9606.ENSP00000358151	9606.ENSP00000265433	0	0	0	0	0	0.190	0.500	0.114	0.609
H2BC21	H2BC5	9606.ENSP00000358151	9606.ENSP00000289316	0	0	0.048	0.984	0.720	0.812	0.400	0.052	0.966
H2BC21	KPNB1	9606.ENSP00000358151	9606.ENSP00000290158	0	0	0	0	0	0.074	0	0.419	0.438
H2BC21	H3C13	9606.ENSP00000358151	9606.ENSP00000333277	0	0.125	0	0	0.212	0.864	0.400	0.998	0.999
H2BC21	H3C12	9606.ENSP00000358151	9606.ENSP00000352252	0	0.124	0	0	0.192	0.836	0.400	0.999	0.999
H2BC21	PARP9	9606.ENSP00000358151	9606.ENSP00000353512	0	0	0	0	0.083	0.292	0	0.338	0.533
H2BC21	IFI16	9606.ENSP00000358151	9606.ENSP00000357113	0	0	0	0	0.065	0.292	0	0.485	0.629
H2BC21	PARP10	9606.ENSP00000358151	9606.ENSP00000434776	0	0	0	0	0.049	0.292	0	0.190	0.407
H2BC21	MYD88	9606.ENSP00000358151	9606.ENSP00000498321	0	0	0	0	0.148	0.177	0	0.288	0.457
H2BC21	MOV10	9606.ENSP00000358151	9606.ENSP00000399797	0	0	0	0	0.048	0	0.500	0.056	0.511
H2BC21	REC8	9606.ENSP00000358151	9606.ENSP00000482546	0	0	0	0	0.042	0.095	0.500	0.256	0.634
H2BC21	H2BC9	9606.ENSP00000358151	9606.ENSP00000479169	0	0	0.048	0.984	0.398	0.850	0.400	0.046	0.941
H2BC21	UBA52	9606.ENSP00000358151	9606.ENSP00000388107	0	0	0	0	0	0.915	0.500	0.186	0.962
H2BC5	H4C6	9606.ENSP00000289316	9606.ENSP00000244537	0	0.060	0	0	0.317	0.929	0.400	0.768	0.992
H2BC5	NBN	9606.ENSP00000289316	9606.ENSP00000265433	0	0	0	0	0.044	0	0.500	0.055	0.508
H2BC5	TNFSF13B	9606.ENSP00000289316	9606.ENSP00000365048	0	0	0	0	0.048	0	0	0.406	0.410
H2BC5	IFI16	9606.ENSP00000289316	9606.ENSP00000357113	0	0	0	0	0.074	0	0	0.436	0.455
H2BC5	MOV10	9606.ENSP00000289316	9606.ENSP00000399797	0	0	0	0	0.048	0	0.500	0.063	0.515
H2BC5	REC8	9606.ENSP00000289316	9606.ENSP00000482546	0	0	0	0	0.043	0.095	0.500	0.174	0.594
H2BC5	UBA52	9606.ENSP00000289316	9606.ENSP00000388107	0	0	0	0	0.042	0.177	0.500	0.221	0.651
H2BC5	H3C12	9606.ENSP00000289316	9606.ENSP00000352252	0	0.125	0	0	0.232	0.183	0.400	0.862	0.946
H2BC5	H2BC9	9606.ENSP00000289316	9606.ENSP00000479169	0	0	0.048	0.984	0.766	0.850	0.400	0.046	0.977
H2BC5	H3C13	9606.ENSP00000289316	9606.ENSP00000333277	0	0.125	0	0	0.242	0.850	0.400	0.796	0.985
H2BC9	H4C6	9606.ENSP00000479169	9606.ENSP00000244537	0	0.066	0	0	0.388	0.892	0.400	0.746	0.989
H2BC9	NBN	9606.ENSP00000479169	9606.ENSP00000265433	0	0	0	0	0.042	0	0.500	0.060	0.510
H2BC9	H3C13	9606.ENSP00000479169	9606.ENSP00000333277	0	0.125	0	0	0.230	0.873	0.400	0.810	0.988
H2BC9	H3C12	9606.ENSP00000479169	9606.ENSP00000352252	0	0.124	0	0	0.267	0.183	0.400	0.815	0.931
H2BC9	IFI16	9606.ENSP00000479169	9606.ENSP00000357113	0	0	0	0	0.062	0	0	0.447	0.459
H2BC9	TNFSF13B	9606.ENSP00000479169	9606.ENSP00000365048	0	0	0	0	0.048	0	0	0.436	0.440
H2BC9	UBA52	9606.ENSP00000479169	9606.ENSP00000388107	0	0	0	0	0.042	0.185	0.500	0.220	0.655
H2BC9	MOV10	9606.ENSP00000479169	9606.ENSP00000399797	0	0	0	0	0.049	0	0.500	0	0.504
H2BC9	REC8	9606.ENSP00000479169	9606.ENSP00000482546	0	0	0	0	0	0.095	0.500	0.186	0.599
H3C12	PRDM2	9606.ENSP00000352252	9606.ENSP00000235372	0	0	0	0	0	0	0	0.452	0.452
H3C12	H4C6	9606.ENSP00000352252	9606.ENSP00000244537	0	0.069	0	0	0.788	0.989	0.800	0.998	0.999
H3C12	NDC80	9606.ENSP00000352252	9606.ENSP00000261597	0	0	0	0	0.139	0.095	0	0.513	0.588
H3C12	SMCHD1	9606.ENSP00000352252	9606.ENSP00000326603	0	0	0	0	0.060	0.133	0	0.341	0.417
H3C12	H3C13	9606.ENSP00000352252	9606.ENSP00000333277	0	0	0.048	0.985	0.237	0.927	0.800	0.043	0.988
H3C12	SP100	9606.ENSP00000352252	9606.ENSP00000343023	0	0	0	0	0.047	0.906	0	0.268	0.929
H3C12	JAK2	9606.ENSP00000352252	9606.ENSP00000371067	0	0	0	0	0	0.095	0	0.439	0.470
H3C12	STAT1	9606.ENSP00000352252	9606.ENSP00000354394	0	0	0	0	0.070	0	0	0.462	0.479
H3C12	MOV10	9606.ENSP00000352252	9606.ENSP00000399797	0	0	0	0	0.042	0.073	0.500	0.178	0.586
H3C12	UBA52	9606.ENSP00000352252	9606.ENSP00000388107	0	0	0	0	0.103	0.933	0	0.136	0.943
H3C13	PRDM2	9606.ENSP00000333277	9606.ENSP00000235372	0	0	0	0	0	0	0	0.447	0.447
H3C13	H4C6	9606.ENSP00000333277	9606.ENSP00000244537	0	0.070	0	0	0.234	0.980	0.800	0.998	0.999
H3C13	TAF4	9606.ENSP00000333277	9606.ENSP00000252996	0	0	0	0	0.049	0.810	0	0.272	0.857
H3C13	NDC80	9606.ENSP00000333277	9606.ENSP00000261597	0	0	0	0	0.119	0.095	0	0.513	0.579
H3C13	JAK2	9606.ENSP00000333277	9606.ENSP00000371067	0	0	0	0	0	0.095	0	0.438	0.469
H3C13	STAT1	9606.ENSP00000333277	9606.ENSP00000354394	0	0	0	0	0.075	0	0	0.468	0.487
H3C13	MOV10	9606.ENSP00000333277	9606.ENSP00000399797	0	0	0	0	0.044	0	0.500	0.179	0.573
H3C13	SP100	9606.ENSP00000333277	9606.ENSP00000343023	0	0	0	0	0.054	0.906	0	0.255	0.928
H3C13	UBA52	9606.ENSP00000333277	9606.ENSP00000388107	0	0	0	0	0.098	0.933	0	0.137	0.943
H4C6	PRDM2	9606.ENSP00000244537	9606.ENSP00000235372	0	0	0	0	0	0.292	0	0.278	0.466
H4C6	PARP9	9606.ENSP00000244537	9606.ENSP00000353512	0	0	0	0	0.062	0	0	0.418	0.431
H4C6	SRBD1	9606.ENSP00000244537	9606.ENSP00000263736	0	0	0	0	0.049	0.455	0	0.084	0.483
H4C6	MOV10	9606.ENSP00000244537	9606.ENSP00000399797	0	0	0	0	0.042	0	0.500	0.060	0.510
H4C6	IFI16	9606.ENSP00000244537	9606.ENSP00000357113	0	0	0	0	0.058	0.510	0	0.081	0.539
H4C6	REC8	9606.ENSP00000244537	9606.ENSP00000482546	0	0	0	0	0.067	0.060	0.500	0.116	0.561
H4C6	ISG15	9606.ENSP00000244537	9606.ENSP00000496832	0	0	0	0	0.062	0.155	0	0.511	0.579
H4C6	SMCHD1	9606.ENSP00000244537	9606.ENSP00000326603	0	0	0	0	0.069	0.510	0	0.167	0.587
H4C6	NBN	9606.ENSP00000244537	9606.ENSP00000265433	0	0	0	0	0.054	0.292	0.500	0.117	0.664
H4C6	TAF4	9606.ENSP00000244537	9606.ENSP00000252996	0	0	0	0	0.054	0.853	0	0.055	0.858
H4C6	UBA52	9606.ENSP00000244537	9606.ENSP00000388107	0	0	0	0	0	0.860	0.500	0.154	0.935
HELZ2	USP18	9606.ENSP00000417401	9606.ENSP00000215794	0	0	0	0	0.367	0.072	0	0.326	0.570
HELZ2	OAS3	9606.ENSP00000417401	9606.ENSP00000228928	0	0	0	0	0.500	0.095	0	0.282	0.647
HELZ2	ZC3HAV1	9606.ENSP00000417401	9606.ENSP00000242351	0	0	0	0	0.216	0.069	0	0.278	0.427
HELZ2	NMI	9606.ENSP00000417401	9606.ENSP00000243346	0	0	0	0	0.171	0	0	0.342	0.431
HELZ2	SHFL	9606.ENSP00000417401	9606.ENSP00000253110	0	0	0	0	0.348	0	0	0.320	0.538
HELZ2	OASL	9606.ENSP00000417401	9606.ENSP00000257570	0	0	0	0	0.502	0.132	0	0.289	0.666
HELZ2	SP110	9606.ENSP00000417401	9606.ENSP00000258381	0	0	0	0	0.428	0	0	0.070	0.445
HELZ2	RTP4	9606.ENSP00000417401	9606.ENSP00000259030	0	0	0	0	0.303	0	0	0.321	0.507
HELZ2	PARP12	9606.ENSP00000417401	9606.ENSP00000263549	0	0	0	0	0.441	0.069	0	0.373	0.645
HELZ2	HERC6	9606.ENSP00000417401	9606.ENSP00000264346	0	0	0	0	0.440	0	0	0.250	0.562
HELZ2	HERC5	9606.ENSP00000417401	9606.ENSP00000264350	0	0	0	0	0.521	0	0	0.222	0.611
HELZ2	RGL1	9606.ENSP00000417401	9606.ENSP00000303192	0	0	0	0	0.054	0	0.400	0.064	0.422
HELZ2	ISG20	9606.ENSP00000417401	9606.ENSP00000306565	0	0	0	0	0.258	0.054	0.239	0.385	0.628
HELZ2	STAT2	9606.ENSP00000417401	9606.ENSP00000315768	0	0	0	0	0.499	0	0	0.217	0.591
HELZ2	SAMD9L	9606.ENSP00000417401	9606.ENSP00000326247	0	0	0.202	0	0.458	0.098	0	0.288	0.685
HELZ2	IFITM1	9606.ENSP00000417401	9606.ENSP00000330825	0	0	0	0	0.260	0.099	0	0.249	0.455
HELZ2	MX2	9606.ENSP00000417401	9606.ENSP00000333657	0	0	0	0	0.472	0	0	0.228	0.576
HELZ2	OAS2	9606.ENSP00000417401	9606.ENSP00000342278	0	0	0	0	0.472	0.095	0	0.328	0.651
HELZ2	IFI6	9606.ENSP00000417401	9606.ENSP00000342513	0	0	0	0	0.393	0.053	0	0.284	0.553
HELZ2	PLSCR1	9606.ENSP00000417401	9606.ENSP00000345494	0	0	0	0	0.246	0	0	0.356	0.494
HELZ2	TAP1	9606.ENSP00000417401	9606.ENSP00000346206	0.042	0	0	0	0.422	0	0	0.042	0.423
HELZ2	TDRD7	9606.ENSP00000417401	9606.ENSP00000347444	0	0	0	0	0.257	0.109	0	0.286	0.486
HELZ2	PARP9	9606.ENSP00000417401	9606.ENSP00000353512	0	0	0	0	0.506	0.098	0	0.595	0.804
HELZ2	STAT1	9606.ENSP00000417401	9606.ENSP00000354394	0	0	0	0	0.445	0	0	0.188	0.531
HELZ2	XAF1	9606.ENSP00000417401	9606.ENSP00000354822	0	0	0	0	0.447	0.068	0	0.525	0.734
HELZ2	IFI44	9606.ENSP00000417401	9606.ENSP00000359783	0	0	0	0	0.452	0	0	0.551	0.743
HELZ2	IFI44L	9606.ENSP00000417401	9606.ENSP00000359787	0	0	0	0	0.431	0	0	0.567	0.743
HELZ2	ZNFX1	9606.ENSP00000417401	9606.ENSP00000360817	0	0	0	0.547	0.479	0	0	0.189	0.560
HELZ2	IFIT5	9606.ENSP00000417401	9606.ENSP00000360860	0.042	0	0	0	0.233	0.091	0	0.306	0.475
HELZ2	IFIT1	9606.ENSP00000417401	9606.ENSP00000360869	0.042	0	0	0	0.436	0.091	0	0.256	0.586
HELZ2	IFIT3	9606.ENSP00000417401	9606.ENSP00000360876	0.042	0	0	0	0.488	0.073	0	0.585	0.786
HELZ2	PHF11	9606.ENSP00000417401	9606.ENSP00000367570	0	0	0	0	0.174	0.071	0	0.330	0.442
HELZ2	SAMD9	9606.ENSP00000417401	9606.ENSP00000369292	0	0	0.248	0	0.338	0.098	0	0.266	0.626
HELZ2	TRIM22	9606.ENSP00000417401	9606.ENSP00000369299	0	0	0	0	0.217	0	0	0.543	0.627
HELZ2	RSAD2	9606.ENSP00000417401	9606.ENSP00000371471	0	0	0	0	0.489	0.121	0	0.360	0.687
HELZ2	IRF9	9606.ENSP00000417401	9606.ENSP00000380073	0	0	0	0	0.436	0	0	0.203	0.531
HELZ2	IRF7	9606.ENSP00000417401	9606.ENSP00000380697	0	0	0	0	0.463	0.054	0	0.270	0.596
HELZ2	MX1	9606.ENSP00000417401	9606.ENSP00000381601	0	0	0	0	0.522	0	0	0.260	0.631
HELZ2	IFITM3	9606.ENSP00000417401	9606.ENSP00000382707	0	0	0	0	0.393	0.099	0	0.552	0.733
HELZ2	OAS1	9606.ENSP00000417401	9606.ENSP00000388001	0	0	0	0	0.467	0.095	0	0.281	0.623
HELZ2	IFI35	9606.ENSP00000417401	9606.ENSP00000395590	0	0	0	0	0.538	0	0	0.287	0.656
HELZ2	IFI27	9606.ENSP00000417401	9606.ENSP00000483430	0	0	0	0	0.338	0.053	0	0.184	0.443
HELZ2	PARP10	9606.ENSP00000417401	9606.ENSP00000434776	0	0	0	0	0.471	0.069	0	0.057	0.495
HELZ2	RNF213	9606.ENSP00000417401	9606.ENSP00000464087	0	0	0	0	0.243	0.098	0	0.330	0.503
HELZ2	IFIH1	9606.ENSP00000417401	9606.ENSP00000497271	0	0	0	0	0.516	0	0	0.269	0.632
HELZ2	IFIT2	9606.ENSP00000417401	9606.ENSP00000490935	0.042	0	0	0	0.633	0.073	0	0.291	0.738
HELZ2	PARP14	9606.ENSP00000417401	9606.ENSP00000418194	0	0	0	0	0.652	0.091	0	0.317	0.765
HELZ2	ISG15	9606.ENSP00000417401	9606.ENSP00000496832	0	0	0	0	0.765	0	0	0.305	0.829
HERC5	USP18	9606.ENSP00000264350	9606.ENSP00000215794	0	0	0	0	0.669	0	0	0.873	0.956
HERC5	LAP3	9606.ENSP00000264350	9606.ENSP00000226299	0	0	0	0	0.431	0	0	0.068	0.447
HERC5	OAS3	9606.ENSP00000264350	9606.ENSP00000228928	0	0	0	0	0.772	0	0	0.589	0.902
HERC5	ZC3HAV1	9606.ENSP00000264350	9606.ENSP00000242351	0	0	0	0	0.241	0	0	0.326	0.467
HERC5	SHFL	9606.ENSP00000264350	9606.ENSP00000253110	0	0	0	0	0.393	0	0	0.216	0.503
HERC5	TRIM21	9606.ENSP00000264350	9606.ENSP00000254436	0	0	0	0	0.245	0	0	0.243	0.404
HERC5	OASL	9606.ENSP00000264350	9606.ENSP00000257570	0	0	0	0	0.770	0.215	0	0.730	0.947
HERC5	SP110	9606.ENSP00000264350	9606.ENSP00000258381	0	0	0	0	0.444	0	0	0.054	0.451
HERC5	RTP4	9606.ENSP00000264350	9606.ENSP00000259030	0	0	0	0	0.481	0	0	0.507	0.733
HERC5	PARP12	9606.ENSP00000264350	9606.ENSP00000263549	0	0	0	0	0.526	0	0	0.284	0.646
HERC5	HERC6	9606.ENSP00000264350	9606.ENSP00000264346	0	0	0.073	0.932	0.777	0	0	0.101	0.798
HERC5	SIGLEC1	9606.ENSP00000264350	9606.ENSP00000341141	0	0	0	0	0.246	0	0	0.290	0.441
HERC5	RNF213	9606.ENSP00000264350	9606.ENSP00000464087	0	0	0	0	0.318	0	0	0.229	0.452
HERC5	TRIM5	9606.ENSP00000264350	9606.ENSP00000369373	0	0	0	0	0.183	0	0	0.367	0.461
HERC5	TDRD7	9606.ENSP00000264350	9606.ENSP00000347444	0	0	0	0	0.427	0	0	0.108	0.467
HERC5	IFITM2	9606.ENSP00000264350	9606.ENSP00000484689	0	0	0	0	0.214	0	0	0.350	0.467
HERC5	SPATS2L	9606.ENSP00000264350	9606.ENSP00000482515	0	0	0	0	0.200	0	0	0.372	0.476
HERC5	IFI16	9606.ENSP00000264350	9606.ENSP00000357113	0	0	0	0	0.162	0.292	0	0.370	0.593
HERC5	IRF9	9606.ENSP00000264350	9606.ENSP00000380073	0	0	0	0	0.317	0	0	0.433	0.597
HERC5	TRIM22	9606.ENSP00000264350	9606.ENSP00000369299	0	0	0	0	0.273	0	0	0.475	0.602
HERC5	IFITM3	9606.ENSP00000264350	9606.ENSP00000382707	0	0	0	0	0.393	0	0	0.377	0.605
HERC5	ISG20	9606.ENSP00000264350	9606.ENSP00000306565	0	0	0	0	0.245	0	0	0.509	0.613
HERC5	PARP14	9606.ENSP00000264350	9606.ENSP00000418194	0	0	0	0	0.488	0	0	0.284	0.618
HERC5	PLSCR1	9606.ENSP00000264350	9606.ENSP00000345494	0	0	0	0	0.393	0	0	0.417	0.630
HERC5	SAMD9	9606.ENSP00000264350	9606.ENSP00000369292	0	0	0	0	0.442	0	0	0.394	0.647
HERC5	SAMD9L	9606.ENSP00000264350	9606.ENSP00000326247	0	0	0	0	0.443	0	0	0.394	0.648
HERC5	IFITM1	9606.ENSP00000264350	9606.ENSP00000330825	0	0	0	0	0.425	0	0	0.418	0.651
HERC5	PARP9	9606.ENSP00000264350	9606.ENSP00000353512	0	0	0	0	0.466	0	0	0.390	0.660
HERC5	LY6E	9606.ENSP00000264350	9606.ENSP00000428572	0	0	0	0	0.393	0	0	0.505	0.686
HERC5	IFI27	9606.ENSP00000264350	9606.ENSP00000483430	0	0	0	0	0.443	0	0	0.507	0.713
HERC5	STAT2	9606.ENSP00000264350	9606.ENSP00000315768	0	0	0	0	0.296	0	0	0.622	0.722
HERC5	IRF7	9606.ENSP00000264350	9606.ENSP00000380697	0	0	0	0	0.539	0	0	0.480	0.750
HERC5	IFIT5	9606.ENSP00000264350	9606.ENSP00000360860	0	0	0	0	0.628	0	0	0.479	0.798
HERC5	IFI35	9606.ENSP00000264350	9606.ENSP00000395590	0	0	0	0	0.689	0	0	0.390	0.802
HERC5	STAT1	9606.ENSP00000264350	9606.ENSP00000354394	0	0	0	0	0.466	0	0.400	0.447	0.807
HERC5	IFI6	9606.ENSP00000264350	9606.ENSP00000342513	0	0	0	0	0.651	0	0	0.580	0.847
HERC5	OAS1	9606.ENSP00000264350	9606.ENSP00000388001	0	0	0	0	0.643	0	0	0.598	0.850
HERC5	XAF1	9606.ENSP00000264350	9606.ENSP00000354822	0	0	0	0	0.765	0.074	0	0.419	0.862
HERC5	OAS2	9606.ENSP00000264350	9606.ENSP00000342278	0	0	0	0	0.766	0	0	0.601	0.902
HERC5	IFI44L	9606.ENSP00000264350	9606.ENSP00000359787	0	0	0	0	0.790	0	0	0.600	0.912
HERC5	IFI44	9606.ENSP00000264350	9606.ENSP00000359783	0	0	0	0	0.793	0	0	0.602	0.914
HERC5	RSAD2	9606.ENSP00000264350	9606.ENSP00000371471	0	0	0	0	0.793	0	0	0.643	0.923
HERC5	IFIH1	9606.ENSP00000264350	9606.ENSP00000497271	0	0	0	0	0.787	0	0	0.662	0.925
HERC5	MX2	9606.ENSP00000264350	9606.ENSP00000333657	0	0	0	0	0.770	0	0.400	0.538	0.930
HERC5	IFIT2	9606.ENSP00000264350	9606.ENSP00000490935	0	0	0	0	0.785	0	0	0.722	0.937
HERC5	IFIT3	9606.ENSP00000264350	9606.ENSP00000360876	0	0	0	0	0.785	0	0	0.728	0.939
HERC5	MX1	9606.ENSP00000264350	9606.ENSP00000381601	0	0	0	0	0.779	0	0.400	0.748	0.963
HERC5	IFIT1	9606.ENSP00000264350	9606.ENSP00000360869	0	0	0	0	0.786	0	0.400	0.736	0.963
HERC5	UBA7	9606.ENSP00000264350	9606.ENSP00000333266	0	0	0	0	0.151	0	0.500	0.942	0.973
HERC5	UBE2L6	9606.ENSP00000264350	9606.ENSP00000287156	0	0	0	0	0.435	0.297	0.500	0.900	0.977
HERC5	ISG15	9606.ENSP00000264350	9606.ENSP00000496832	0	0	0	0	0.782	0.523	0.800	0.942	0.998
HERC6	USP18	9606.ENSP00000264346	9606.ENSP00000215794	0	0	0	0	0.783	0	0	0.568	0.902
HERC6	OAS3	9606.ENSP00000264346	9606.ENSP00000228928	0	0	0	0	0.785	0	0	0.497	0.887
HERC6	SHFL	9606.ENSP00000264346	9606.ENSP00000253110	0	0	0	0	0.393	0	0	0.314	0.566
HERC6	TRIM21	9606.ENSP00000264346	9606.ENSP00000254436	0	0	0	0	0.432	0	0	0.160	0.503
HERC6	OASL	9606.ENSP00000264346	9606.ENSP00000257570	0	0	0	0	0.674	0.067	0	0.440	0.815
HERC6	SP110	9606.ENSP00000264346	9606.ENSP00000258381	0	0	0	0	0.460	0	0	0.054	0.467
HERC6	RTP4	9606.ENSP00000264346	9606.ENSP00000259030	0	0	0	0	0.500	0	0	0.532	0.756
HERC6	PARP12	9606.ENSP00000264346	9606.ENSP00000263549	0	0	0	0	0.637	0	0	0.416	0.779
HERC6	IFITM1	9606.ENSP00000264346	9606.ENSP00000330825	0	0	0	0	0.285	0	0	0.244	0.436
HERC6	SP100	9606.ENSP00000264346	9606.ENSP00000343023	0	0	0	0	0.346	0	0	0.191	0.449
HERC6	SPATS2L	9606.ENSP00000264346	9606.ENSP00000482515	0	0	0	0	0.257	0	0	0.305	0.461
HERC6	STAT2	9606.ENSP00000264346	9606.ENSP00000315768	0	0	0	0	0.260	0	0	0.310	0.468
HERC6	RNF213	9606.ENSP00000264346	9606.ENSP00000464087	0	0	0	0	0.315	0	0	0.263	0.473
HERC6	TRIM5	9606.ENSP00000264346	9606.ENSP00000369373	0	0	0	0	0.296	0	0	0.306	0.491
HERC6	ISG20	9606.ENSP00000264346	9606.ENSP00000306565	0	0	0	0	0.191	0	0	0.412	0.504
HERC6	PSMB9	9606.ENSP00000264346	9606.ENSP00000363993	0	0	0	0	0.138	0	0	0.452	0.507
HERC6	LY6E	9606.ENSP00000264346	9606.ENSP00000428572	0	0	0	0	0.337	0	0	0.370	0.565
HERC6	PARP14	9606.ENSP00000264346	9606.ENSP00000418194	0	0	0	0	0.432	0	0	0.272	0.569
HERC6	PLSCR1	9606.ENSP00000264346	9606.ENSP00000345494	0	0	0	0	0.344	0	0	0.373	0.571
HERC6	SAMD9L	9606.ENSP00000264346	9606.ENSP00000326247	0	0	0	0	0.482	0	0	0.208	0.572
HERC6	TRIM22	9606.ENSP00000264346	9606.ENSP00000369299	0	0	0	0	0.430	0	0	0.331	0.602
HERC6	STAT1	9606.ENSP00000264346	9606.ENSP00000354394	0	0	0	0	0.486	0	0	0.349	0.652
HERC6	PARP9	9606.ENSP00000264346	9606.ENSP00000353512	0	0	0	0	0.502	0	0	0.351	0.663
HERC6	UBA7	9606.ENSP00000264346	9606.ENSP00000333266	0	0	0	0	0.167	0	0	0.635	0.683
HERC6	IRF7	9606.ENSP00000264346	9606.ENSP00000380697	0	0	0	0	0.504	0	0	0.415	0.698
HERC6	IFI27	9606.ENSP00000264346	9606.ENSP00000483430	0	0	0	0	0.522	0	0	0.448	0.724
HERC6	IFIT5	9606.ENSP00000264346	9606.ENSP00000360860	0	0	0	0	0.543	0	0	0.441	0.734
HERC6	SAMD9	9606.ENSP00000264346	9606.ENSP00000369292	0	0	0	0	0.639	0	0	0.311	0.740
HERC6	IRF9	9606.ENSP00000264346	9606.ENSP00000380073	0	0	0	0	0.428	0	0	0.582	0.751
HERC6	IFI35	9606.ENSP00000264346	9606.ENSP00000395590	0	0	0	0	0.633	0	0	0.416	0.776
HERC6	IFI6	9606.ENSP00000264346	9606.ENSP00000342513	0	0	0	0	0.631	0	0	0.479	0.799
HERC6	IFIT2	9606.ENSP00000264346	9606.ENSP00000490935	0	0	0	0	0.677	0	0	0.448	0.814
HERC6	MX2	9606.ENSP00000264346	9606.ENSP00000333657	0	0	0	0	0.772	0	0	0.405	0.858
HERC6	XAF1	9606.ENSP00000264346	9606.ENSP00000354822	0	0	0	0	0.769	0.074	0	0.419	0.864
HERC6	IFIH1	9606.ENSP00000264346	9606.ENSP00000497271	0	0	0	0	0.786	0	0	0.401	0.866
HERC6	UBE2L6	9606.ENSP00000264346	9606.ENSP00000287156	0	0	0	0	0.310	0.483	0	0.660	0.868
HERC6	OAS1	9606.ENSP00000264346	9606.ENSP00000388001	0	0	0	0	0.772	0	0	0.470	0.874
HERC6	IFIT3	9606.ENSP00000264346	9606.ENSP00000360876	0	0	0	0	0.779	0	0	0.476	0.879
HERC6	IFIT1	9606.ENSP00000264346	9606.ENSP00000360869	0	0	0	0	0.780	0	0	0.487	0.882
HERC6	IFI44L	9606.ENSP00000264346	9606.ENSP00000359787	0	0	0	0	0.788	0	0	0.474	0.883
HERC6	MX1	9606.ENSP00000264346	9606.ENSP00000381601	0	0	0	0	0.777	0	0	0.512	0.887
HERC6	OAS2	9606.ENSP00000264346	9606.ENSP00000342278	0	0	0	0	0.784	0	0	0.529	0.893
HERC6	RSAD2	9606.ENSP00000264346	9606.ENSP00000371471	0	0	0	0	0.790	0	0	0.560	0.903
HERC6	IFI44	9606.ENSP00000264346	9606.ENSP00000359783	0	0	0	0	0.792	0	0	0.578	0.908
HERC6	ISG15	9606.ENSP00000264346	9606.ENSP00000496832	0	0	0	0	0.774	0.067	0	0.746	0.941
HLA-A	TOR1B	9606.ENSP00000379873	9606.ENSP00000259339	0	0	0	0	0.043	0	0	0.506	0.507
HLA-A	NLRC5	9606.ENSP00000379873	9606.ENSP00000262510	0	0	0	0	0.202	0	0	0.467	0.557
HLA-A	STAT2	9606.ENSP00000379873	9606.ENSP00000315768	0	0	0	0	0.118	0	0.500	0.247	0.639
HLA-A	IFITM1	9606.ENSP00000379873	9606.ENSP00000330825	0	0	0	0	0.262	0	0	0.230	0.407
HLA-A	TOR1A	9606.ENSP00000379873	9606.ENSP00000345719	0	0	0	0	0	0.163	0	0.543	0.601
HLA-A	TAP1	9606.ENSP00000379873	9606.ENSP00000346206	0	0	0	0	0.492	0.625	0.900	0.275	0.984
HLA-A	PARP9	9606.ENSP00000379873	9606.ENSP00000353512	0	0	0	0	0.164	0	0	0.418	0.493
HLA-A	STAT1	9606.ENSP00000379873	9606.ENSP00000354394	0	0	0	0	0.267	0	0.500	0.419	0.768
HLA-A	IFI16	9606.ENSP00000379873	9606.ENSP00000357113	0	0	0	0	0.228	0.292	0	0.145	0.492
HLA-A	PSMB9	9606.ENSP00000379873	9606.ENSP00000363993	0	0	0	0	0.429	0	0	0.620	0.773
HLA-A	TAP2	9606.ENSP00000379873	9606.ENSP00000364032	0	0	0	0	0.149	0.510	0.900	0.224	0.963
HLA-A	HLA-E	9606.ENSP00000379873	9606.ENSP00000365817	0	0	0.051	0.978	0.783	0.217	0.900	0.460	0.989
HLA-A	PSME1	9606.ENSP00000379873	9606.ENSP00000372155	0	0	0	0	0.277	0	0	0.252	0.437
HLA-A	MX1	9606.ENSP00000379873	9606.ENSP00000381601	0	0	0	0	0.219	0	0	0.285	0.417
HLA-A	IDO1	9606.ENSP00000379873	9606.ENSP00000430950	0	0	0	0	0.085	0	0	0.433	0.459
HLA-A	LY6E	9606.ENSP00000379873	9606.ENSP00000428572	0	0	0	0	0.099	0	0	0.428	0.462
HLA-A	MR1	9606.ENSP00000379873	9606.ENSP00000477563	0	0	0.073	0.871	0.058	0	0.540	0.089	0.585
HLA-A	IRF9	9606.ENSP00000379873	9606.ENSP00000380073	0	0	0	0	0.300	0	0.500	0.220	0.703
HLA-E	TNFSF10	9606.ENSP00000365817	9606.ENSP00000241261	0	0	0	0	0.162	0	0	0.557	0.612
HLA-E	NLRC5	9606.ENSP00000365817	9606.ENSP00000262510	0	0	0	0	0.238	0	0	0.325	0.464
HLA-E	STAT2	9606.ENSP00000365817	9606.ENSP00000315768	0	0	0	0	0.129	0	0.500	0.203	0.622
HLA-E	IFITM1	9606.ENSP00000365817	9606.ENSP00000330825	0	0	0	0	0.275	0	0	0.459	0.591
HLA-E	TAP1	9606.ENSP00000365817	9606.ENSP00000346206	0	0	0	0	0.472	0	0.500	0.177	0.764
HLA-E	STAT1	9606.ENSP00000365817	9606.ENSP00000354394	0	0	0	0	0.263	0	0.500	0.397	0.758
HLA-E	PSMB9	9606.ENSP00000365817	9606.ENSP00000363993	0	0	0	0	0.432	0	0	0.380	0.633
HLA-E	TAP2	9606.ENSP00000365817	9606.ENSP00000364032	0	0	0	0	0.190	0.292	0.500	0.158	0.726
HLA-E	LGALS9	9606.ENSP00000365817	9606.ENSP00000378856	0	0	0	0	0.200	0	0	0.371	0.475
HLA-E	IDO1	9606.ENSP00000365817	9606.ENSP00000430950	0	0	0	0	0.090	0	0	0.507	0.532
HLA-E	IRF9	9606.ENSP00000365817	9606.ENSP00000380073	0	0	0	0	0.332	0	0.500	0.178	0.701
HLA-E	MR1	9606.ENSP00000365817	9606.ENSP00000477563	0	0	0.068	0.861	0.080	0.603	0.540	0.120	0.837
HSH2D	ZBP1	9606.ENSP00000482604	9606.ENSP00000360215	0	0	0	0	0.427	0	0	0	0.426
IDO1	TNFSF10	9606.ENSP00000430950	9606.ENSP00000241261	0	0	0	0	0.109	0	0	0.405	0.447
IDO1	TNFAIP6	9606.ENSP00000430950	9606.ENSP00000243347	0	0	0	0	0.118	0	0	0.664	0.691
IDO1	IL1RN	9606.ENSP00000430950	9606.ENSP00000259206	0	0	0	0	0.160	0	0	0.591	0.641
IDO1	LAMP3	9606.ENSP00000430950	9606.ENSP00000265598	0	0	0	0	0.277	0	0	0.301	0.473
IDO1	ISG20	9606.ENSP00000430950	9606.ENSP00000306565	0	0	0	0	0.176	0	0	0.359	0.450
IDO1	STAT1	9606.ENSP00000430950	9606.ENSP00000354394	0	0	0	0	0.267	0	0	0.748	0.807
IDO1	PSMB9	9606.ENSP00000430950	9606.ENSP00000363993	0	0	0	0	0.258	0	0	0.293	0.453
IDO1	TNFSF13B	9606.ENSP00000430950	9606.ENSP00000365048	0	0	0	0	0.186	0	0	0.365	0.461
IDO1	JAK2	9606.ENSP00000430950	9606.ENSP00000371067	0	0	0	0	0.154	0	0	0.434	0.500
IDO1	LGALS9	9606.ENSP00000430950	9606.ENSP00000378856	0	0	0	0	0.092	0	0	0.604	0.625
IDO1	IRF7	9606.ENSP00000430950	9606.ENSP00000380697	0	0	0	0	0.107	0	0	0.385	0.427
IDO1	MX1	9606.ENSP00000430950	9606.ENSP00000381601	0	0	0	0	0.154	0	0	0.340	0.418
IDO1	IFIH1	9606.ENSP00000430950	9606.ENSP00000497271	0	0	0	0	0.225	0	0	0.290	0.426
IDO1	MYD88	9606.ENSP00000430950	9606.ENSP00000498321	0	0	0	0	0.104	0	0	0.447	0.483
IDO1	SOCS1	9606.ENSP00000430950	9606.ENSP00000496577	0	0	0	0	0.206	0.071	0	0.393	0.513
IFI16	USP18	9606.ENSP00000357113	9606.ENSP00000215794	0	0	0	0	0.141	0	0	0.349	0.417
IFI16	OAS3	9606.ENSP00000357113	9606.ENSP00000228928	0	0	0	0	0.233	0	0	0.440	0.552
IFI16	ZC3HAV1	9606.ENSP00000357113	9606.ENSP00000242351	0	0	0	0	0.184	0.510	0	0.342	0.714
IFI16	NMI	9606.ENSP00000357113	9606.ENSP00000243346	0	0	0	0	0.379	0	0	0.159	0.455
IFI16	TRIM21	9606.ENSP00000357113	9606.ENSP00000254436	0	0	0	0	0.183	0.510	0	0.381	0.730
IFI16	OASL	9606.ENSP00000357113	9606.ENSP00000257570	0	0	0	0	0.162	0	0	0.447	0.517
IFI16	SP110	9606.ENSP00000357113	9606.ENSP00000258381	0	0	0	0	0.415	0	0	0	0.415
IFI16	NLRC5	9606.ENSP00000357113	9606.ENSP00000262510	0	0	0	0	0.195	0	0	0.410	0.505
IFI16	UBE2L6	9606.ENSP00000357113	9606.ENSP00000287156	0	0	0	0	0.264	0	0	0.244	0.419
IFI16	TRIM56	9606.ENSP00000357113	9606.ENSP00000305161	0	0	0	0	0.097	0.292	0	0.448	0.616
IFI16	ISG20	9606.ENSP00000357113	9606.ENSP00000306565	0	0	0	0	0.173	0	0	0.400	0.483
IFI16	STAT2	9606.ENSP00000357113	9606.ENSP00000315768	0	0	0	0	0.172	0	0	0.636	0.685
IFI16	SAMD9L	9606.ENSP00000357113	9606.ENSP00000326247	0	0	0	0	0.379	0	0	0.103	0.419
IFI16	IFITM1	9606.ENSP00000357113	9606.ENSP00000330825	0	0	0	0	0.187	0	0	0.479	0.558
IFI16	MX2	9606.ENSP00000357113	9606.ENSP00000333657	0	0	0	0	0.231	0	0	0.480	0.583
IFI16	OAS2	9606.ENSP00000357113	9606.ENSP00000342278	0	0	0	0	0.285	0	0	0.471	0.605
IFI16	IFI6	9606.ENSP00000357113	9606.ENSP00000342513	0	0	0	0	0.143	0	0	0.520	0.571
IFI16	SP100	9606.ENSP00000357113	9606.ENSP00000343023	0	0	0	0	0.423	0.292	0	0.475	0.767
IFI16	PLSCR1	9606.ENSP00000357113	9606.ENSP00000345494	0	0	0	0	0.396	0	0	0.297	0.557
IFI16	TRIM38	9606.ENSP00000357113	9606.ENSP00000349596	0	0	0	0	0.182	0	0	0.311	0.412
IFI16	PARP9	9606.ENSP00000357113	9606.ENSP00000353512	0	0	0	0	0.327	0.091	0	0.395	0.597
IFI16	STAT1	9606.ENSP00000357113	9606.ENSP00000354394	0	0	0	0	0.257	0	0	0.680	0.752
IFI16	XAF1	9606.ENSP00000357113	9606.ENSP00000354822	0	0	0	0	0.255	0	0	0.304	0.459
IFI16	PSMB9	9606.ENSP00000357113	9606.ENSP00000363993	0	0	0	0	0.321	0	0	0.189	0.426
IFI16	IFITM2	9606.ENSP00000357113	9606.ENSP00000484689	0	0	0	0	0.153	0	0	0.360	0.434
IFI16	IFITM3	9606.ENSP00000357113	9606.ENSP00000382707	0	0	0	0	0.164	0	0	0.371	0.452
IFI16	JAK2	9606.ENSP00000357113	9606.ENSP00000371067	0	0	0	0	0.164	0	0	0.406	0.482
IFI16	IFI27	9606.ENSP00000357113	9606.ENSP00000483430	0	0	0	0	0.129	0	0	0.480	0.528
IFI16	IFIT5	9606.ENSP00000357113	9606.ENSP00000360860	0	0	0	0	0.161	0	0	0.476	0.541
IFI16	MYD88	9606.ENSP00000357113	9606.ENSP00000498321	0	0	0	0	0.152	0	0	0.482	0.542
IFI16	SPATS2L	9606.ENSP00000357113	9606.ENSP00000482515	0	0	0	0	0.097	0.510	0	0.060	0.547
IFI16	TRIM5	9606.ENSP00000357113	9606.ENSP00000369373	0	0	0	0	0.197	0	0	0.468	0.555
IFI16	IFI44L	9606.ENSP00000357113	9606.ENSP00000359787	0	0	0	0	0.247	0	0	0.447	0.565
IFI16	RSAD2	9606.ENSP00000357113	9606.ENSP00000371471	0	0	0	0	0.195	0	0	0.490	0.572
IFI16	IFI35	9606.ENSP00000357113	9606.ENSP00000395590	0	0	0	0	0.279	0	0	0.447	0.584
IFI16	SAMD9	9606.ENSP00000357113	9606.ENSP00000369292	0	0	0	0	0.363	0.292	0	0.167	0.591
IFI16	IFIT3	9606.ENSP00000357113	9606.ENSP00000360876	0	0	0	0	0.276	0	0	0.479	0.606
IFI16	MX1	9606.ENSP00000357113	9606.ENSP00000381601	0	0	0	0	0.185	0	0	0.546	0.614
IFI16	ISG15	9606.ENSP00000357113	9606.ENSP00000496832	0	0	0	0	0.195	0	0	0.562	0.632
IFI16	IFIT1	9606.ENSP00000357113	9606.ENSP00000360869	0	0	0	0	0.172	0	0	0.582	0.639
IFI16	ZBP1	9606.ENSP00000357113	9606.ENSP00000360215	0	0	0	0	0.126	0	0	0.626	0.659
IFI16	TRIM22	9606.ENSP00000357113	9606.ENSP00000369299	0	0	0	0	0.468	0	0	0.415	0.675
IFI16	IFI44	9606.ENSP00000357113	9606.ENSP00000359783	0	0	0	0	0.385	0	0	0.532	0.700
IFI16	IRF9	9606.ENSP00000357113	9606.ENSP00000380073	0	0	0	0	0.199	0	0	0.655	0.712
IFI16	IFIT2	9606.ENSP00000357113	9606.ENSP00000490935	0	0	0	0	0.210	0.292	0	0.627	0.773
IFI16	IFIH1	9606.ENSP00000357113	9606.ENSP00000497271	0	0	0	0	0.287	0	0	0.696	0.774
IFI16	OAS1	9606.ENSP00000357113	9606.ENSP00000388001	0	0	0	0	0.243	0	0	0.719	0.778
IFI16	IRF7	9606.ENSP00000357113	9606.ENSP00000380697	0	0	0	0	0.174	0	0	0.770	0.802
IFI27	USP18	9606.ENSP00000483430	9606.ENSP00000215794	0	0	0	0	0.480	0.045	0	0.576	0.771
IFI27	OAS3	9606.ENSP00000483430	9606.ENSP00000228928	0	0	0	0	0.544	0	0	0.757	0.884
IFI27	TNFSF10	9606.ENSP00000483430	9606.ENSP00000241261	0	0	0	0	0.197	0	0	0.322	0.432
IFI27	OASL	9606.ENSP00000483430	9606.ENSP00000257570	0	0	0	0	0.462	0.109	0	0.785	0.888
IFI27	RTP4	9606.ENSP00000483430	9606.ENSP00000259030	0	0	0	0	0.374	0	0	0.452	0.643
IFI27	LGALS3BP	9606.ENSP00000483430	9606.ENSP00000262776	0	0	0	0	0.245	0.051	0	0.269	0.430
IFI27	PARP12	9606.ENSP00000483430	9606.ENSP00000263549	0	0	0	0	0.430	0	0	0.116	0.475
IFI27	SERPING1	9606.ENSP00000483430	9606.ENSP00000278407	0	0	0	0	0.247	0.051	0	0.229	0.401
IFI27	ISG20	9606.ENSP00000483430	9606.ENSP00000306565	0	0	0	0	0.139	0	0	0.579	0.622
IFI27	STAT2	9606.ENSP00000483430	9606.ENSP00000315768	0	0	0	0	0.234	0	0.500	0.627	0.844
IFI27	SAMD9L	9606.ENSP00000483430	9606.ENSP00000326247	0	0	0	0	0.260	0.095	0	0.262	0.462
IFI27	IFITM1	9606.ENSP00000483430	9606.ENSP00000330825	0	0	0	0	0.328	0	0	0.870	0.908
IFI27	MX2	9606.ENSP00000483430	9606.ENSP00000333657	0	0	0	0	0.285	0.072	0	0.533	0.664
IFI27	SIGLEC1	9606.ENSP00000483430	9606.ENSP00000341141	0	0	0	0	0.259	0	0	0.575	0.671
IFI27	OAS2	9606.ENSP00000483430	9606.ENSP00000342278	0	0	0	0	0.537	0	0	0.723	0.866
IFI27	IFI6	9606.ENSP00000483430	9606.ENSP00000342513	0	0	0.120	0.828	0.763	0	0	0.483	0.882
IFI27	PLSCR1	9606.ENSP00000483430	9606.ENSP00000345494	0	0	0	0	0.243	0	0	0.475	0.585
IFI27	PARP9	9606.ENSP00000483430	9606.ENSP00000353512	0	0	0	0	0.340	0	0	0.325	0.535
IFI27	STAT1	9606.ENSP00000483430	9606.ENSP00000354394	0	0	0	0	0.333	0	0.500	0.570	0.844
IFI27	XAF1	9606.ENSP00000483430	9606.ENSP00000354822	0	0	0	0	0.627	0.084	0	0.696	0.887
IFI27	IFI44	9606.ENSP00000483430	9606.ENSP00000359783	0	0	0	0	0.772	0	0	0.769	0.945
IFI27	IFI44L	9606.ENSP00000483430	9606.ENSP00000359787	0	0	0	0	0.777	0.128	0	0.894	0.977
IFI27	IFIT5	9606.ENSP00000483430	9606.ENSP00000360860	0	0	0	0	0.306	0.054	0	0.546	0.676
IFI27	IFIT1	9606.ENSP00000483430	9606.ENSP00000360869	0	0	0	0	0.640	0.054	0	0.824	0.934
IFI27	IFIT3	9606.ENSP00000483430	9606.ENSP00000360876	0	0	0	0	0.534	0.054	0	0.800	0.904
IFI27	SAMD9	9606.ENSP00000483430	9606.ENSP00000369292	0	0	0	0	0.264	0.095	0	0.185	0.409
IFI27	TRIM22	9606.ENSP00000483430	9606.ENSP00000369299	0	0	0	0	0.211	0.046	0	0.397	0.506
IFI27	RSAD2	9606.ENSP00000483430	9606.ENSP00000371471	0	0	0	0	0.770	0	0	0.826	0.958
IFI27	IRF9	9606.ENSP00000483430	9606.ENSP00000380073	0	0	0	0	0.406	0	0.500	0.701	0.903
IFI27	IRF7	9606.ENSP00000483430	9606.ENSP00000380697	0	0	0	0	0.440	0.048	0	0.692	0.821
IFI27	MX1	9606.ENSP00000483430	9606.ENSP00000381601	0	0	0	0	0.773	0.072	0	0.822	0.959
IFI27	IFITM3	9606.ENSP00000483430	9606.ENSP00000382707	0	0	0	0	0.393	0	0	0.730	0.829
IFI27	OAS1	9606.ENSP00000483430	9606.ENSP00000388001	0	0	0	0	0.675	0	0	0.814	0.937
IFI27	IFI35	9606.ENSP00000483430	9606.ENSP00000395590	0	0	0	0	0.449	0	0	0.619	0.781
IFI27	LY6E	9606.ENSP00000483430	9606.ENSP00000428572	0	0	0	0	0.480	0	0	0.516	0.737
IFI27	SPATS2L	9606.ENSP00000483430	9606.ENSP00000482515	0	0	0	0	0.255	0	0	0.371	0.511
IFI27	IFITM2	9606.ENSP00000483430	9606.ENSP00000484689	0	0	0	0	0.163	0	0	0.480	0.546
IFI27	IFIT2	9606.ENSP00000483430	9606.ENSP00000490935	0	0	0	0	0.416	0.054	0	0.624	0.774
IFI27	IFIH1	9606.ENSP00000483430	9606.ENSP00000497271	0	0	0	0	0.343	0	0	0.686	0.785
IFI27	ISG15	9606.ENSP00000483430	9606.ENSP00000496832	0	0	0	0	0.783	0.109	0	0.857	0.970
IFI35	USP18	9606.ENSP00000395590	9606.ENSP00000215794	0	0	0	0	0.685	0	0	0.409	0.805
IFI35	LAP3	9606.ENSP00000395590	9606.ENSP00000226299	0	0	0	0	0.622	0	0	0	0.622
IFI35	OAS3	9606.ENSP00000395590	9606.ENSP00000228928	0	0	0	0	0.782	0	0	0.581	0.904
IFI35	TNFSF10	9606.ENSP00000395590	9606.ENSP00000241261	0	0	0	0	0.277	0	0	0.244	0.430
IFI35	NMI	9606.ENSP00000395590	9606.ENSP00000243346	0	0	0.084	0.726	0.804	0.812	0	0.545	0.982
IFI35	SHFL	9606.ENSP00000395590	9606.ENSP00000253110	0	0	0	0	0.526	0	0	0.118	0.564
IFI35	TRIM21	9606.ENSP00000395590	9606.ENSP00000254436	0	0	0	0	0.638	0.292	0	0.296	0.803
IFI35	OASL	9606.ENSP00000395590	9606.ENSP00000257570	0	0	0	0	0.704	0.418	0	0.584	0.922
IFI35	TRAFD1	9606.ENSP00000395590	9606.ENSP00000257604	0	0	0	0	0.247	0	0	0.247	0.408
IFI35	SP110	9606.ENSP00000395590	9606.ENSP00000258381	0	0	0	0	0.774	0	0	0.069	0.780
IFI35	RTP4	9606.ENSP00000395590	9606.ENSP00000259030	0	0	0	0	0.769	0	0	0.417	0.859
IFI35	NLRC5	9606.ENSP00000395590	9606.ENSP00000262510	0	0	0	0	0.217	0	0	0.288	0.419
IFI35	PARP12	9606.ENSP00000395590	9606.ENSP00000263549	0	0	0	0	0.678	0	0	0.197	0.731
IFI35	SERPING1	9606.ENSP00000395590	9606.ENSP00000278407	0	0	0	0	0.286	0	0	0.206	0.409
IFI35	UBE2L6	9606.ENSP00000395590	9606.ENSP00000287156	0	0	0	0	0.797	0	0	0.505	0.895
IFI35	ISG20	9606.ENSP00000395590	9606.ENSP00000306565	0	0	0	0	0.417	0	0	0.594	0.753
IFI35	STAT2	9606.ENSP00000395590	9606.ENSP00000315768	0	0	0	0	0.503	0	0.500	0.675	0.912
IFI35	SAMD9L	9606.ENSP00000395590	9606.ENSP00000326247	0	0	0	0	0.731	0.092	0	0.322	0.820
IFI35	IFITM1	9606.ENSP00000395590	9606.ENSP00000330825	0	0	0	0	0.449	0	0	0.661	0.805
IFI35	UBA7	9606.ENSP00000395590	9606.ENSP00000333266	0	0	0	0	0.493	0	0	0.226	0.591
IFI35	MX2	9606.ENSP00000395590	9606.ENSP00000333657	0	0	0	0	0.650	0	0	0.506	0.820
IFI35	OAS2	9606.ENSP00000395590	9606.ENSP00000342278	0	0	0	0	0.785	0	0	0.591	0.908
IFI35	IFI6	9606.ENSP00000395590	9606.ENSP00000342513	0	0	0	0	0.778	0	0	0.655	0.920
IFI35	SP100	9606.ENSP00000395590	9606.ENSP00000343023	0	0	0	0	0.398	0	0	0.287	0.552
IFI35	PLSCR1	9606.ENSP00000395590	9606.ENSP00000345494	0	0	0	0	0.421	0	0	0.374	0.622
IFI35	TAP1	9606.ENSP00000395590	9606.ENSP00000346206	0	0	0	0	0.657	0.065	0	0.120	0.694
IFI35	TDRD7	9606.ENSP00000395590	9606.ENSP00000347444	0	0	0	0	0.474	0	0	0.105	0.509
IFI35	RBCK1	9606.ENSP00000395590	9606.ENSP00000348632	0	0	0	0	0.275	0	0	0.418	0.560
IFI35	PARP9	9606.ENSP00000395590	9606.ENSP00000353512	0	0	0	0	0.792	0	0	0.456	0.882
IFI35	STAT1	9606.ENSP00000395590	9606.ENSP00000354394	0	0	0	0	0.790	0	0.500	0.570	0.950
IFI35	XAF1	9606.ENSP00000395590	9606.ENSP00000354822	0	0	0	0	0.775	0	0	0.370	0.852
IFI35	IFI44	9606.ENSP00000395590	9606.ENSP00000359783	0	0	0	0	0.784	0	0	0.664	0.924
IFI35	IFI44L	9606.ENSP00000395590	9606.ENSP00000359787	0	0	0	0	0.771	0	0	0.591	0.902
IFI35	IFIT5	9606.ENSP00000395590	9606.ENSP00000360860	0	0	0	0	0.510	0	0	0.593	0.792
IFI35	IFIT1	9606.ENSP00000395590	9606.ENSP00000360869	0	0	0	0	0.642	0	0	0.669	0.876
IFI35	IFIT3	9606.ENSP00000395590	9606.ENSP00000360876	0	0	0	0	0.783	0	0	0.672	0.926
IFI35	PSMB9	9606.ENSP00000395590	9606.ENSP00000363993	0	0	0	0	0.600	0	0	0.367	0.736
IFI35	PHF11	9606.ENSP00000395590	9606.ENSP00000367570	0	0	0	0	0.268	0	0	0.259	0.434
IFI35	SAMD9	9606.ENSP00000395590	9606.ENSP00000369292	0	0	0	0	0.473	0.092	0	0.312	0.642
IFI35	TRIM22	9606.ENSP00000395590	9606.ENSP00000369299	0	0	0	0	0.362	0	0	0.373	0.583
IFI35	RSAD2	9606.ENSP00000395590	9606.ENSP00000371471	0	0	0	0	0.687	0	0	0.526	0.845
IFI35	PSME1	9606.ENSP00000395590	9606.ENSP00000372155	0	0	0	0	0.391	0	0	0.492	0.677
IFI35	LGALS9	9606.ENSP00000395590	9606.ENSP00000378856	0	0	0	0	0.393	0	0	0.166	0.472
IFI35	TYMP	9606.ENSP00000395590	9606.ENSP00000379038	0	0	0	0	0.432	0	0	0	0.432
IFI35	IRF9	9606.ENSP00000395590	9606.ENSP00000380073	0	0	0	0	0.567	0	0.500	0.570	0.898
IFI35	IRF7	9606.ENSP00000395590	9606.ENSP00000380697	0	0	0	0	0.787	0	0	0.609	0.913
IFI35	MX1	9606.ENSP00000395590	9606.ENSP00000381601	0	0	0	0	0.777	0	0	0.609	0.909
IFI35	IFITM3	9606.ENSP00000395590	9606.ENSP00000382707	0	0	0	0	0.476	0	0	0.721	0.847
IFI35	OAS1	9606.ENSP00000395590	9606.ENSP00000388001	0	0	0	0	0.787	0	0	0.621	0.916
IFI35	UBA52	9606.ENSP00000395590	9606.ENSP00000388107	0	0	0	0	0.826	0.841	0	0.248	0.977
IFI35	SCO2	9606.ENSP00000395590	9606.ENSP00000444433	0	0	0	0	0.393	0	0	0.073	0.413
IFI35	SOCS1	9606.ENSP00000395590	9606.ENSP00000496577	0	0	0	0	0.172	0	0	0.323	0.415
IFI35	RNF213	9606.ENSP00000395590	9606.ENSP00000464087	0	0	0	0	0.294	0.092	0	0.193	0.437
IFI35	MOV10	9606.ENSP00000395590	9606.ENSP00000399797	0	0	0	0	0.410	0	0	0.087	0.438
IFI35	PARP10	9606.ENSP00000395590	9606.ENSP00000434776	0	0	0	0	0.411	0	0	0.154	0.480
IFI35	LY6E	9606.ENSP00000395590	9606.ENSP00000428572	0	0	0	0	0.472	0	0	0.310	0.620
IFI35	IFITM2	9606.ENSP00000395590	9606.ENSP00000484689	0	0	0	0	0.351	0	0	0.446	0.625
IFI35	PARP14	9606.ENSP00000395590	9606.ENSP00000418194	0	0	0	0	0.553	0	0	0.410	0.725
IFI35	IFIH1	9606.ENSP00000395590	9606.ENSP00000497271	0	0	0	0	0.653	0	0	0.566	0.843
IFI35	IFIT2	9606.ENSP00000395590	9606.ENSP00000490935	0	0	0	0	0.637	0	0	0.600	0.849
IFI35	ISG15	9606.ENSP00000395590	9606.ENSP00000496832	0	0	0	0	0.811	0.418	0	0.618	0.954
IFI44	USP18	9606.ENSP00000359783	9606.ENSP00000215794	0	0	0	0	0.833	0	0	0.650	0.939
IFI44	LAP3	9606.ENSP00000359783	9606.ENSP00000226299	0	0	0	0	0.623	0	0	0	0.623
IFI44	OAS3	9606.ENSP00000359783	9606.ENSP00000228928	0	0	0	0	0.800	0	0	0.663	0.929
IFI44	TNFSF10	9606.ENSP00000359783	9606.ENSP00000241261	0	0	0	0	0.275	0	0	0.339	0.500
IFI44	SHFL	9606.ENSP00000359783	9606.ENSP00000253110	0	0	0	0	0.393	0.091	0	0.131	0.478
IFI44	TRIM21	9606.ENSP00000359783	9606.ENSP00000254436	0	0	0	0	0.317	0	0	0.267	0.478
IFI44	OASL	9606.ENSP00000359783	9606.ENSP00000257570	0	0	0	0	0.787	0	0	0.777	0.950
IFI44	SP110	9606.ENSP00000359783	9606.ENSP00000258381	0	0	0	0	0.531	0	0	0.150	0.584
IFI44	RTP4	9606.ENSP00000359783	9606.ENSP00000259030	0	0	0	0	0.752	0	0	0.738	0.932
IFI44	LGALS3BP	9606.ENSP00000359783	9606.ENSP00000262776	0	0	0	0	0.218	0.125	0	0.239	0.434
IFI44	PARP12	9606.ENSP00000359783	9606.ENSP00000263549	0	0	0	0	0.643	0	0	0.326	0.749
IFI44	SERPING1	9606.ENSP00000359783	9606.ENSP00000278407	0	0	0	0	0.257	0	0	0.290	0.449
IFI44	UBE2L6	9606.ENSP00000359783	9606.ENSP00000287156	0	0	0	0	0.456	0	0	0.337	0.624
IFI44	ISG20	9606.ENSP00000359783	9606.ENSP00000306565	0	0	0	0	0.213	0	0	0.586	0.660
IFI44	STAT2	9606.ENSP00000359783	9606.ENSP00000315768	0	0	0	0	0.421	0	0	0.532	0.717
IFI44	SAMD9L	9606.ENSP00000359783	9606.ENSP00000326247	0	0	0	0	0.791	0	0	0.609	0.914
IFI44	IFITM1	9606.ENSP00000359783	9606.ENSP00000330825	0	0	0	0	0.370	0	0	0.608	0.742
IFI44	UBA7	9606.ENSP00000359783	9606.ENSP00000333266	0	0	0	0	0.328	0	0	0.159	0.411
IFI44	MX2	9606.ENSP00000359783	9606.ENSP00000333657	0	0	0	0	0.687	0	0	0.609	0.872
IFI44	SIGLEC1	9606.ENSP00000359783	9606.ENSP00000341141	0	0	0	0	0.296	0	0	0.448	0.594
IFI44	OAS2	9606.ENSP00000359783	9606.ENSP00000342278	0	0	0	0	0.801	0	0	0.716	0.941
IFI44	IFI6	9606.ENSP00000359783	9606.ENSP00000342513	0	0	0	0	0.784	0	0	0.821	0.959
IFI44	SP100	9606.ENSP00000359783	9606.ENSP00000343023	0	0	0	0	0.429	0	0	0.456	0.676
IFI44	PLSCR1	9606.ENSP00000359783	9606.ENSP00000345494	0	0	0	0	0.478	0	0	0.473	0.713
IFI44	TDRD7	9606.ENSP00000359783	9606.ENSP00000347444	0	0	0	0	0.323	0	0	0.193	0.430
IFI44	RBCK1	9606.ENSP00000359783	9606.ENSP00000348632	0	0	0	0	0.125	0	0	0.371	0.426
IFI44	PARP9	9606.ENSP00000359783	9606.ENSP00000353512	0	0	0	0	0.802	0	0	0.659	0.929
IFI44	STAT1	9606.ENSP00000359783	9606.ENSP00000354394	0	0	0	0	0.690	0	0	0.737	0.915
IFI44	XAF1	9606.ENSP00000359783	9606.ENSP00000354822	0	0	0	0	0.891	0.102	0	0.725	0.970
IFI44	TRIM5	9606.ENSP00000359783	9606.ENSP00000369373	0	0	0	0	0.269	0	0	0.227	0.411
IFI44	TNFSF13B	9606.ENSP00000359783	9606.ENSP00000365048	0	0	0	0	0.274	0	0	0.246	0.430
IFI44	USP41	9606.ENSP00000359783	9606.ENSP00000414922	0	0	0	0	0.325	0	0	0.199	0.436
IFI44	PSMB9	9606.ENSP00000359783	9606.ENSP00000363993	0	0	0	0	0.232	0	0	0.301	0.440
IFI44	PHF11	9606.ENSP00000359783	9606.ENSP00000367570	0	0	0	0	0.325	0.048	0	0.203	0.443
IFI44	IFITM2	9606.ENSP00000359783	9606.ENSP00000484689	0	0	0	0	0.191	0	0	0.380	0.476
IFI44	ZBP1	9606.ENSP00000359783	9606.ENSP00000360215	0	0	0	0	0.440	0	0	0.174	0.517
IFI44	SPATS2L	9606.ENSP00000359783	9606.ENSP00000482515	0	0	0	0	0.255	0	0	0.426	0.554
IFI44	LY6E	9606.ENSP00000359783	9606.ENSP00000428572	0	0	0	0	0.445	0	0	0.582	0.758
IFI44	PARP14	9606.ENSP00000359783	9606.ENSP00000418194	0	0	0	0	0.639	0	0	0.582	0.842
IFI44	IFITM3	9606.ENSP00000359783	9606.ENSP00000382707	0	0	0	0	0.390	0	0	0.756	0.844
IFI44	TRIM22	9606.ENSP00000359783	9606.ENSP00000369299	0	0	0	0	0.625	0	0	0.628	0.854
IFI44	IRF9	9606.ENSP00000359783	9606.ENSP00000380073	0	0	0	0	0.536	0	0	0.701	0.855
IFI44	SAMD9	9606.ENSP00000359783	9606.ENSP00000369292	0	0	0	0	0.780	0	0	0.399	0.862
IFI44	IFIT5	9606.ENSP00000359783	9606.ENSP00000360860	0	0	0	0	0.799	0	0	0.606	0.917
IFI44	IRF7	9606.ENSP00000359783	9606.ENSP00000380697	0	0	0	0	0.661	0	0	0.772	0.919
IFI44	IFIH1	9606.ENSP00000359783	9606.ENSP00000497271	0	0	0	0	0.823	0.052	0	0.751	0.954
IFI44	OAS1	9606.ENSP00000359783	9606.ENSP00000388001	0	0	0	0	0.796	0	0	0.820	0.961
IFI44	ISG15	9606.ENSP00000359783	9606.ENSP00000496832	0	0	0	0	0.803	0	0	0.828	0.964
IFI44	IFIT2	9606.ENSP00000359783	9606.ENSP00000490935	0	0	0	0	0.813	0	0	0.818	0.964
IFI44	MX1	9606.ENSP00000359783	9606.ENSP00000381601	0	0	0	0	0.793	0	0	0.849	0.967
IFI44	IFIT1	9606.ENSP00000359783	9606.ENSP00000360869	0	0	0	0	0.816	0	0	0.864	0.974
IFI44	RSAD2	9606.ENSP00000359783	9606.ENSP00000371471	0	0	0	0	0.910	0	0	0.823	0.983
IFI44	IFIT3	9606.ENSP00000359783	9606.ENSP00000360876	0	0	0	0	0.827	0	0	0.913	0.984
IFI44	IFI44L	9606.ENSP00000359783	9606.ENSP00000359787	0	0	0.086	0.909	0.999	0	0	0.702	0.999
IFI44L	USP18	9606.ENSP00000359787	9606.ENSP00000215794	0	0	0	0	0.778	0	0	0.583	0.903
IFI44L	LAP3	9606.ENSP00000359787	9606.ENSP00000226299	0	0	0	0	0.629	0	0	0	0.629
IFI44L	OAS3	9606.ENSP00000359787	9606.ENSP00000228928	0	0	0	0	0.781	0	0	0.662	0.922
IFI44L	TNFSF10	9606.ENSP00000359787	9606.ENSP00000241261	0	0	0	0	0.260	0	0	0.271	0.437
IFI44L	SHFL	9606.ENSP00000359787	9606.ENSP00000253110	0	0	0	0	0.418	0	0	0.131	0.472
IFI44L	TRIM21	9606.ENSP00000359787	9606.ENSP00000254436	0	0	0	0	0.212	0	0	0.322	0.442
IFI44L	OASL	9606.ENSP00000359787	9606.ENSP00000257570	0	0	0	0	0.766	0	0	0.800	0.951
IFI44L	SP110	9606.ENSP00000359787	9606.ENSP00000258381	0	0	0	0	0.628	0	0	0	0.628
IFI44L	RTP4	9606.ENSP00000359787	9606.ENSP00000259030	0	0	0	0	0.560	0	0	0.475	0.759
IFI44L	PARP12	9606.ENSP00000359787	9606.ENSP00000263549	0	0	0	0	0.535	0	0	0.268	0.645
IFI44L	SERPING1	9606.ENSP00000359787	9606.ENSP00000278407	0	0	0	0	0.288	0	0	0.323	0.497
IFI44L	UBE2L6	9606.ENSP00000359787	9606.ENSP00000287156	0	0	0	0	0.497	0	0	0.300	0.632
IFI44L	ISG20	9606.ENSP00000359787	9606.ENSP00000306565	0	0	0	0	0.194	0	0	0.526	0.601
IFI44L	STAT2	9606.ENSP00000359787	9606.ENSP00000315768	0	0	0	0	0.428	0	0	0.447	0.670
IFI44L	SAMD9L	9606.ENSP00000359787	9606.ENSP00000326247	0	0	0	0	0.769	0	0	0.447	0.866
IFI44L	IFITM1	9606.ENSP00000359787	9606.ENSP00000330825	0	0	0	0	0.419	0	0	0.663	0.795
IFI44L	MX2	9606.ENSP00000359787	9606.ENSP00000333657	0	0	0	0	0.658	0	0	0.545	0.837
IFI44L	SIGLEC1	9606.ENSP00000359787	9606.ENSP00000341141	0	0	0	0	0.393	0	0	0.728	0.827
IFI44L	OAS2	9606.ENSP00000359787	9606.ENSP00000342278	0	0	0	0	0.816	0	0	0.663	0.935
IFI44L	IFI6	9606.ENSP00000359787	9606.ENSP00000342513	0	0	0	0	0.780	0.128	0	0.848	0.968
IFI44L	SP100	9606.ENSP00000359787	9606.ENSP00000343023	0	0	0	0	0.339	0	0	0.146	0.411
IFI44L	PLSCR1	9606.ENSP00000359787	9606.ENSP00000345494	0	0	0	0	0.469	0	0	0.516	0.732
IFI44L	PARP9	9606.ENSP00000359787	9606.ENSP00000353512	0	0	0	0	0.761	0	0	0.723	0.931
IFI44L	STAT1	9606.ENSP00000359787	9606.ENSP00000354394	0	0	0	0	0.737	0	0	0.528	0.870
IFI44L	XAF1	9606.ENSP00000359787	9606.ENSP00000354822	0	0	0	0	0.935	0	0	0.726	0.981
IFI44L	PSMB9	9606.ENSP00000359787	9606.ENSP00000363993	0	0	0	0	0.243	0	0	0.305	0.451
IFI44L	TNFSF13B	9606.ENSP00000359787	9606.ENSP00000365048	0	0	0	0	0.320	0	0	0.258	0.473
IFI44L	IFITM2	9606.ENSP00000359787	9606.ENSP00000484689	0	0	0	0	0.223	0	0	0.444	0.549
IFI44L	SPATS2L	9606.ENSP00000359787	9606.ENSP00000482515	0	0	0	0	0.248	0	0	0.432	0.554
IFI44L	PARP14	9606.ENSP00000359787	9606.ENSP00000418194	0	0	0	0	0.636	0	0	0.234	0.709
IFI44L	SAMD9	9606.ENSP00000359787	9606.ENSP00000369292	0	0	0	0	0.611	0	0	0.300	0.716
IFI44L	IRF9	9606.ENSP00000359787	9606.ENSP00000380073	0	0	0	0	0.626	0	0	0.447	0.784
IFI44L	LY6E	9606.ENSP00000359787	9606.ENSP00000428572	0	0	0	0	0.462	0	0	0.710	0.837
IFI44L	IFITM3	9606.ENSP00000359787	9606.ENSP00000382707	0	0	0	0	0.396	0	0	0.757	0.846
IFI44L	IFIT5	9606.ENSP00000359787	9606.ENSP00000360860	0	0	0	0	0.652	0	0	0.583	0.848
IFI44L	TRIM22	9606.ENSP00000359787	9606.ENSP00000369299	0	0	0	0	0.622	0	0	0.674	0.871
IFI44L	IRF7	9606.ENSP00000359787	9606.ENSP00000380697	0	0	0	0	0.766	0	0	0.579	0.897
IFI44L	IFIH1	9606.ENSP00000359787	9606.ENSP00000497271	0	0	0	0	0.786	0	0	0.571	0.904
IFI44L	IFIT2	9606.ENSP00000359787	9606.ENSP00000490935	0	0	0	0	0.779	0	0	0.660	0.921
IFI44L	OAS1	9606.ENSP00000359787	9606.ENSP00000388001	0	0	0	0	0.780	0	0	0.806	0.955
IFI44L	ISG15	9606.ENSP00000359787	9606.ENSP00000496832	0	0	0	0	0.781	0	0	0.840	0.963
IFI44L	MX1	9606.ENSP00000359787	9606.ENSP00000381601	0	0	0	0	0.789	0	0	0.841	0.965
IFI44L	IFIT1	9606.ENSP00000359787	9606.ENSP00000360869	0	0	0	0	0.788	0	0	0.852	0.967
IFI44L	IFIT3	9606.ENSP00000359787	9606.ENSP00000360876	0	0	0	0	0.846	0	0	0.888	0.982
IFI44L	RSAD2	9606.ENSP00000359787	9606.ENSP00000371471	0	0	0	0	0.999	0	0	0.909	0.999
IFI6	USP18	9606.ENSP00000342513	9606.ENSP00000215794	0	0	0	0	0.637	0.045	0	0.720	0.894
IFI6	OAS3	9606.ENSP00000342513	9606.ENSP00000228928	0	0	0	0	0.777	0	0	0.768	0.946
IFI6	TNFSF10	9606.ENSP00000342513	9606.ENSP00000241261	0	0	0	0	0.166	0	0	0.554	0.612
IFI6	SHFL	9606.ENSP00000342513	9606.ENSP00000253110	0	0	0	0	0.402	0	0	0.371	0.607
IFI6	OASL	9606.ENSP00000342513	9606.ENSP00000257570	0	0	0	0	0.635	0.109	0	0.787	0.924
IFI6	SP110	9606.ENSP00000342513	9606.ENSP00000258381	0	0	0	0	0.439	0.046	0	0	0.441
IFI6	RTP4	9606.ENSP00000342513	9606.ENSP00000259030	0	0	0	0	0.388	0	0	0.505	0.684
IFI6	LGALS3BP	9606.ENSP00000342513	9606.ENSP00000262776	0	0	0	0	0.258	0.051	0	0.287	0.454
IFI6	PARP12	9606.ENSP00000342513	9606.ENSP00000263549	0	0	0	0	0.456	0	0	0.295	0.600
IFI6	SERPING1	9606.ENSP00000342513	9606.ENSP00000278407	0	0	0	0	0.225	0.051	0	0.307	0.446
IFI6	UBE2L6	9606.ENSP00000342513	9606.ENSP00000287156	0	0	0	0	0.535	0.052	0	0.368	0.697
IFI6	ISG20	9606.ENSP00000342513	9606.ENSP00000306565	0	0	0	0	0.257	0	0	0.612	0.699
IFI6	STAT2	9606.ENSP00000342513	9606.ENSP00000315768	0	0	0	0	0.400	0	0.500	0.693	0.899
IFI6	SAMD9L	9606.ENSP00000342513	9606.ENSP00000326247	0	0	0	0	0.333	0.095	0	0.314	0.550
IFI6	IFITM1	9606.ENSP00000342513	9606.ENSP00000330825	0	0	0	0	0.432	0	0	0.816	0.891
IFI6	MX2	9606.ENSP00000342513	9606.ENSP00000333657	0	0	0	0	0.478	0.072	0	0.714	0.849
IFI6	SIGLEC1	9606.ENSP00000342513	9606.ENSP00000341141	0	0	0	0	0.224	0	0	0.322	0.452
IFI6	OAS2	9606.ENSP00000342513	9606.ENSP00000342278	0	0	0	0	0.785	0	0	0.782	0.951
IFI6	PSMB9	9606.ENSP00000342513	9606.ENSP00000363993	0	0	0	0	0.233	0	0	0.257	0.406
IFI6	SPATS2L	9606.ENSP00000342513	9606.ENSP00000482515	0	0	0	0	0.122	0	0	0.383	0.435
IFI6	PARP14	9606.ENSP00000342513	9606.ENSP00000418194	0	0	0	0	0.396	0	0	0.200	0.496
IFI6	SAMD9	9606.ENSP00000342513	9606.ENSP00000369292	0	0	0	0	0.335	0.095	0	0.301	0.542
IFI6	TRIM22	9606.ENSP00000342513	9606.ENSP00000369299	0	0	0	0	0.282	0.046	0	0.445	0.586
IFI6	PLSCR1	9606.ENSP00000342513	9606.ENSP00000345494	0	0	0	0	0.327	0	0	0.447	0.611
IFI6	IFITM2	9606.ENSP00000342513	9606.ENSP00000484689	0	0	0	0	0.255	0	0	0.581	0.674
IFI6	PARP9	9606.ENSP00000342513	9606.ENSP00000353512	0	0	0	0	0.544	0	0	0.325	0.679
IFI6	IFIT5	9606.ENSP00000342513	9606.ENSP00000360860	0	0	0	0	0.421	0.054	0	0.607	0.766
IFI6	LY6E	9606.ENSP00000342513	9606.ENSP00000428572	0	0	0	0	0.487	0	0	0.686	0.832
IFI6	IFIH1	9606.ENSP00000342513	9606.ENSP00000497271	0	0	0	0	0.513	0	0	0.696	0.845
IFI6	IFITM3	9606.ENSP00000342513	9606.ENSP00000382707	0	0	0	0	0.403	0	0	0.778	0.862
IFI6	IFIT2	9606.ENSP00000342513	9606.ENSP00000490935	0	0	0	0	0.628	0.054	0	0.657	0.869
IFI6	IRF7	9606.ENSP00000342513	9606.ENSP00000380697	0	0	0	0	0.732	0.048	0	0.692	0.914
IFI6	RSAD2	9606.ENSP00000342513	9606.ENSP00000371471	0	0	0	0	0.773	0	0	0.690	0.926
IFI6	IFIT1	9606.ENSP00000342513	9606.ENSP00000360869	0	0	0	0	0.766	0.054	0	0.720	0.932
IFI6	STAT1	9606.ENSP00000342513	9606.ENSP00000354394	0	0	0	0	0.547	0	0.500	0.732	0.934
IFI6	XAF1	9606.ENSP00000342513	9606.ENSP00000354822	0	0	0	0	0.774	0.084	0	0.723	0.937
IFI6	IFIT3	9606.ENSP00000342513	9606.ENSP00000360876	0	0	0	0	0.781	0.054	0	0.812	0.957
IFI6	OAS1	9606.ENSP00000342513	9606.ENSP00000388001	0	0	0	0	0.789	0	0	0.815	0.959
IFI6	ISG15	9606.ENSP00000342513	9606.ENSP00000496832	0	0	0	0	0.818	0.109	0	0.767	0.959
IFI6	MX1	9606.ENSP00000342513	9606.ENSP00000381601	0	0	0	0	0.794	0.072	0	0.810	0.960
IFI6	IRF9	9606.ENSP00000342513	9606.ENSP00000380073	0	0	0	0	0.734	0	0.500	0.737	0.961
IFIH1	USP18	9606.ENSP00000497271	9606.ENSP00000215794	0	0	0	0	0.644	0	0	0.614	0.857
IFIH1	LAP3	9606.ENSP00000497271	9606.ENSP00000226299	0	0	0	0	0.560	0	0	0	0.560
IFIH1	UNC93B1	9606.ENSP00000497271	9606.ENSP00000227471	0	0	0	0	0.138	0	0	0.447	0.502
IFIH1	OAS3	9606.ENSP00000497271	9606.ENSP00000228928	0	0	0	0	0.796	0	0	0.628	0.921
IFIH1	TNFSF10	9606.ENSP00000497271	9606.ENSP00000241261	0	0	0	0	0.348	0	0	0.321	0.538
IFIH1	ZC3HAV1	9606.ENSP00000497271	9606.ENSP00000242351	0	0	0	0	0.370	0	0	0.449	0.638
IFIH1	NMI	9606.ENSP00000497271	9606.ENSP00000243346	0	0	0	0	0.578	0	0	0.175	0.637
IFIH1	TRIM21	9606.ENSP00000497271	9606.ENSP00000254436	0	0	0	0	0.508	0.071	0	0.623	0.812
IFIH1	OASL	9606.ENSP00000497271	9606.ENSP00000257570	0	0	0	0	0.746	0	0	0.773	0.940
IFIH1	SP110	9606.ENSP00000497271	9606.ENSP00000258381	0	0	0	0	0.633	0.067	0	0	0.643
IFIH1	RTP4	9606.ENSP00000497271	9606.ENSP00000259030	0	0	0	0	0.638	0	0	0.480	0.803
IFIH1	NLRC5	9606.ENSP00000497271	9606.ENSP00000262510	0	0	0	0	0.214	0.301	0.500	0.981	0.994
IFIH1	PARP12	9606.ENSP00000497271	9606.ENSP00000263549	0	0	0	0	0.609	0	0	0.507	0.799
IFIH1	UBE2L6	9606.ENSP00000497271	9606.ENSP00000287156	0	0	0	0	0.445	0.067	0.400	0.613	0.863
IFIH1	TRIM56	9606.ENSP00000497271	9606.ENSP00000305161	0	0	0	0	0.112	0.071	0	0.445	0.502
IFIH1	ISG20	9606.ENSP00000497271	9606.ENSP00000306565	0	0	0	0	0.285	0	0	0.688	0.767
IFIH1	STAT2	9606.ENSP00000497271	9606.ENSP00000315768	0	0	0	0	0.353	0	0	0.834	0.888
IFIH1	SAMD9L	9606.ENSP00000497271	9606.ENSP00000326247	0	0	0	0	0.637	0.045	0	0.496	0.810
IFIH1	IFITM1	9606.ENSP00000497271	9606.ENSP00000330825	0	0	0	0	0.266	0	0	0.709	0.777
IFIH1	UBA7	9606.ENSP00000497271	9606.ENSP00000333266	0	0	0	0	0.228	0.071	0	0.331	0.478
IFIH1	MX2	9606.ENSP00000497271	9606.ENSP00000333657	0	0	0	0	0.492	0	0	0.645	0.812
IFIH1	SIGLEC1	9606.ENSP00000497271	9606.ENSP00000341141	0	0	0	0	0.165	0.052	0	0.338	0.430
IFIH1	OAS2	9606.ENSP00000497271	9606.ENSP00000342278	0	0	0	0	0.800	0	0	0.673	0.932
IFIH1	SP100	9606.ENSP00000497271	9606.ENSP00000343023	0	0	0	0	0.489	0.067	0	0.231	0.601
IFIH1	PLSCR1	9606.ENSP00000497271	9606.ENSP00000345494	0	0	0	0	0.506	0	0	0.428	0.705
IFIH1	TAP1	9606.ENSP00000497271	9606.ENSP00000346206	0	0	0	0	0.502	0	0	0.051	0.508
IFIH1	TDRD7	9606.ENSP00000497271	9606.ENSP00000347444	0	0	0	0	0.537	0	0	0.164	0.597
IFIH1	TRIM38	9606.ENSP00000497271	9606.ENSP00000349596	0	0	0	0	0.222	0.071	0	0.393	0.523
IFIH1	PARP9	9606.ENSP00000497271	9606.ENSP00000353512	0	0	0	0	0.830	0	0	0.366	0.888
IFIH1	STAT1	9606.ENSP00000497271	9606.ENSP00000354394	0	0	0	0	0.786	0	0	0.834	0.963
IFIH1	XAF1	9606.ENSP00000497271	9606.ENSP00000354822	0	0	0	0	0.762	0	0	0.394	0.849
IFIH1	ZBP1	9606.ENSP00000497271	9606.ENSP00000360215	0	0	0	0	0.370	0	0	0.480	0.658
IFIH1	ZNFX1	9606.ENSP00000497271	9606.ENSP00000360817	0	0	0	0	0.320	0	0	0.498	0.644
IFIH1	IFIT5	9606.ENSP00000497271	9606.ENSP00000360860	0	0	0	0	0.595	0	0	0.739	0.889
IFIH1	IFIT1	9606.ENSP00000497271	9606.ENSP00000360869	0	0	0	0	0.805	0	0	0.914	0.982
IFIH1	IFIT3	9606.ENSP00000497271	9606.ENSP00000360876	0	0	0	0	0.812	0	0	0.860	0.972
IFIH1	PSMB9	9606.ENSP00000497271	9606.ENSP00000363993	0	0	0	0	0.304	0	0	0.300	0.492
IFIH1	TNFSF13B	9606.ENSP00000497271	9606.ENSP00000365048	0	0	0	0	0.261	0	0	0.332	0.485
IFIH1	SAMD9	9606.ENSP00000497271	9606.ENSP00000369292	0	0	0	0	0.777	0.045	0	0.294	0.837
IFIH1	TRIM22	9606.ENSP00000497271	9606.ENSP00000369299	0	0	0	0	0.431	0.071	0	0.371	0.638
IFIH1	TRIM5	9606.ENSP00000497271	9606.ENSP00000369373	0	0	0	0	0.239	0.071	0	0.435	0.565
IFIH1	JAK2	9606.ENSP00000497271	9606.ENSP00000371067	0	0	0	0	0.188	0	0	0.321	0.425
IFIH1	RSAD2	9606.ENSP00000497271	9606.ENSP00000371471	0	0	0	0	0.824	0	0	0.749	0.954
IFIH1	IRF9	9606.ENSP00000497271	9606.ENSP00000380073	0	0	0	0	0.548	0	0	0.781	0.896
IFIH1	IRF7	9606.ENSP00000497271	9606.ENSP00000380697	0	0	0	0	0.530	0.095	0.500	0.895	0.974
IFIH1	MX1	9606.ENSP00000497271	9606.ENSP00000381601	0	0	0	0	0.786	0	0	0.851	0.966
IFIH1	IFITM3	9606.ENSP00000497271	9606.ENSP00000382707	0	0	0	0	0.233	0	0	0.697	0.757
IFIH1	OAS1	9606.ENSP00000497271	9606.ENSP00000388001	0	0	0	0	0.790	0	0	0.721	0.939
IFIH1	UBA52	9606.ENSP00000497271	9606.ENSP00000388107	0	0	0	0	0	0.900	0	0.063	0.902
IFIH1	MOV10	9606.ENSP00000497271	9606.ENSP00000399797	0	0	0	0	0.166	0	0	0.330	0.418
IFIH1	PARP14	9606.ENSP00000497271	9606.ENSP00000418194	0	0	0	0	0.790	0	0	0.446	0.879
IFIH1	LY6E	9606.ENSP00000497271	9606.ENSP00000428572	0	0	0	0	0.208	0	0	0.357	0.469
IFIH1	RNF213	9606.ENSP00000497271	9606.ENSP00000464087	0	0	0	0	0.325	0.048	0	0.252	0.477
IFIH1	TNFAIP3	9606.ENSP00000497271	9606.ENSP00000481570	0	0	0	0	0.185	0	0	0.468	0.548
IFIH1	IFITM2	9606.ENSP00000497271	9606.ENSP00000484689	0	0	0	0	0.127	0	0	0.418	0.470
IFIH1	IFIT2	9606.ENSP00000497271	9606.ENSP00000490935	0	0	0	0	0.814	0	0	0.880	0.976
IFIH1	SOCS1	9606.ENSP00000497271	9606.ENSP00000496577	0	0	0	0	0.184	0	0	0.476	0.554
IFIH1	ISG15	9606.ENSP00000497271	9606.ENSP00000496832	0	0	0	0	0.785	0.292	0.500	0.934	0.994
IFIH1	MYD88	9606.ENSP00000497271	9606.ENSP00000498321	0	0	0	0	0.181	0.059	0	0.736	0.779
IFIT1	USP18	9606.ENSP00000360869	9606.ENSP00000215794	0	0	0	0	0.706	0.071	0.400	0.726	0.949
IFIT1	LAP3	9606.ENSP00000360869	9606.ENSP00000226299	0.042	0	0	0	0.448	0	0	0	0.448
IFIT1	OAS3	9606.ENSP00000360869	9606.ENSP00000228928	0	0	0	0	0.789	0.091	0	0.832	0.965
IFIT1	TNFSF10	9606.ENSP00000360869	9606.ENSP00000241261	0	0	0	0	0.260	0	0	0.348	0.496
IFIT1	ZC3HAV1	9606.ENSP00000360869	9606.ENSP00000242351	0	0	0	0	0.186	0.049	0	0.401	0.496
IFIT1	SHFL	9606.ENSP00000360869	9606.ENSP00000253110	0	0	0	0	0.251	0	0	0.336	0.481
IFIT1	TRIM21	9606.ENSP00000360869	9606.ENSP00000254436	0	0	0	0	0.278	0	0	0.324	0.491
IFIT1	OASL	9606.ENSP00000360869	9606.ENSP00000257570	0	0	0	0	0.779	0.109	0	0.850	0.968
IFIT1	SP110	9606.ENSP00000360869	9606.ENSP00000258381	0	0	0	0	0.479	0	0	0.046	0.482
IFIT1	RTP4	9606.ENSP00000360869	9606.ENSP00000259030	0	0	0	0	0.548	0	0	0.556	0.791
IFIT1	PARP12	9606.ENSP00000360869	9606.ENSP00000263549	0	0	0	0	0.423	0.049	0	0.270	0.564
IFIT1	SERPING1	9606.ENSP00000360869	9606.ENSP00000278407	0	0	0	0	0.241	0	0	0.276	0.428
IFIT1	UBE2L6	9606.ENSP00000360869	9606.ENSP00000287156	0	0	0	0	0.450	0.108	0.400	0.432	0.810
IFIT1	ISG20	9606.ENSP00000360869	9606.ENSP00000306565	0	0	0	0	0.177	0	0	0.719	0.759
IFIT1	STAT2	9606.ENSP00000360869	9606.ENSP00000315768	0	0	0	0	0.295	0	0.500	0.704	0.887
IFIT1	SAMD9L	9606.ENSP00000360869	9606.ENSP00000326247	0	0	0	0	0.477	0.106	0	0.311	0.650
IFIT1	IFITM1	9606.ENSP00000360869	9606.ENSP00000330825	0	0	0	0	0.337	0.064	0	0.818	0.877
IFIT1	UBA7	9606.ENSP00000360869	9606.ENSP00000333266	0	0	0	0	0.202	0.062	0	0.347	0.468
IFIT1	MX2	9606.ENSP00000360869	9606.ENSP00000333657	0	0	0	0	0.659	0	0.400	0.827	0.961
IFIT1	SIGLEC1	9606.ENSP00000360869	9606.ENSP00000341141	0	0	0	0	0.262	0	0	0.510	0.623
IFIT1	OAS2	9606.ENSP00000360869	9606.ENSP00000342278	0	0	0	0	0.789	0.091	0	0.837	0.966
IFIT1	SP100	9606.ENSP00000360869	9606.ENSP00000343023	0	0	0	0	0.273	0	0	0.280	0.455
IFIT1	PLSCR1	9606.ENSP00000360869	9606.ENSP00000345494	0	0	0	0	0.435	0	0	0.484	0.696
IFIT1	TDRD7	9606.ENSP00000360869	9606.ENSP00000347444	0	0	0	0	0.393	0.091	0	0.147	0.488
IFIT1	PARP9	9606.ENSP00000360869	9606.ENSP00000353512	0	0	0	0	0.575	0.070	0	0.421	0.751
IFIT1	STAT1	9606.ENSP00000360869	9606.ENSP00000354394	0	0	0	0	0.522	0	0.400	0.824	0.945
IFIT1	XAF1	9606.ENSP00000360869	9606.ENSP00000354822	0	0	0	0	0.767	0.100	0	0.649	0.920
IFIT1	ZBP1	9606.ENSP00000360869	9606.ENSP00000360215	0	0	0	0	0.239	0	0	0.555	0.647
IFIT1	IFIT5	9606.ENSP00000360869	9606.ENSP00000360860	0	0	0.063	0.952	0.779	0.292	0	0.074	0.846
IFIT1	PSMB9	9606.ENSP00000360869	9606.ENSP00000363993	0	0	0	0	0.185	0.046	0	0.323	0.428
IFIT1	JAK2	9606.ENSP00000360869	9606.ENSP00000371067	0	0	0	0	0.126	0.100	0	0.335	0.431
IFIT1	SPATS2L	9606.ENSP00000360869	9606.ENSP00000482515	0	0	0	0	0.224	0	0	0.300	0.433
IFIT1	MOV10	9606.ENSP00000360869	9606.ENSP00000399797	0	0	0	0	0.108	0.055	0	0.397	0.447
IFIT1	TRIM5	9606.ENSP00000360869	9606.ENSP00000369373	0	0	0	0	0.225	0	0	0.377	0.496
IFIT1	SOCS1	9606.ENSP00000360869	9606.ENSP00000496577	0	0	0	0	0.108	0	0	0.462	0.500
IFIT1	PARP14	9606.ENSP00000360869	9606.ENSP00000418194	0	0	0	0	0.349	0.059	0	0.299	0.533
IFIT1	MYD88	9606.ENSP00000360869	9606.ENSP00000498321	0	0	0	0	0.144	0.149	0	0.470	0.580
IFIT1	IFITM2	9606.ENSP00000360869	9606.ENSP00000484689	0	0	0	0	0.188	0	0	0.570	0.635
IFIT1	TRIM22	9606.ENSP00000360869	9606.ENSP00000369299	0	0	0	0	0.351	0	0	0.473	0.644
IFIT1	USP41	9606.ENSP00000360869	9606.ENSP00000414922	0	0	0	0	0.195	0.071	0.400	0.306	0.647
IFIT1	LY6E	9606.ENSP00000360869	9606.ENSP00000428572	0	0	0	0	0.337	0	0	0.524	0.670
IFIT1	SAMD9	9606.ENSP00000360869	9606.ENSP00000369292	0	0	0	0	0.530	0.106	0	0.398	0.724
IFIT1	IFITM3	9606.ENSP00000360869	9606.ENSP00000382707	0	0	0	0	0.285	0.064	0	0.816	0.866
IFIT1	IRF9	9606.ENSP00000360869	9606.ENSP00000380073	0	0	0	0	0.506	0	0.500	0.811	0.949
IFIT1	IRF7	9606.ENSP00000360869	9606.ENSP00000380697	0	0	0	0	0.676	0.052	0	0.882	0.960
IFIT1	OAS1	9606.ENSP00000360869	9606.ENSP00000388001	0	0	0	0	0.790	0.071	0	0.810	0.960
IFIT1	RSAD2	9606.ENSP00000360869	9606.ENSP00000371471	0	0	0	0	0.817	0.091	0	0.837	0.970
IFIT1	IFIT2	9606.ENSP00000360869	9606.ENSP00000490935	0	0	0.080	0.913	0.805	0.785	0	0.592	0.982
IFIT1	MX1	9606.ENSP00000360869	9606.ENSP00000381601	0	0	0	0	0.800	0	0.400	0.918	0.989
IFIT1	ISG15	9606.ENSP00000360869	9606.ENSP00000496832	0	0	0	0	0.802	0.109	0.500	0.934	0.993
IFIT1	IFIT3	9606.ENSP00000360869	9606.ENSP00000360876	0	0	0.084	0.895	0.982	0.982	0	0.895	0.999
IFIT2	USP18	9606.ENSP00000490935	9606.ENSP00000215794	0	0	0	0	0.490	0.071	0	0.629	0.809
IFIT2	OAS3	9606.ENSP00000490935	9606.ENSP00000228928	0	0	0	0	0.757	0.091	0	0.693	0.926
IFIT2	TNFSF10	9606.ENSP00000490935	9606.ENSP00000241261	0	0	0	0	0.339	0	0	0.351	0.552
IFIT2	ZC3HAV1	9606.ENSP00000490935	9606.ENSP00000242351	0	0	0	0	0.235	0.049	0	0.345	0.482
IFIT2	SHFL	9606.ENSP00000490935	9606.ENSP00000253110	0	0	0	0	0.250	0	0	0.296	0.449
IFIT2	TRIM21	9606.ENSP00000490935	9606.ENSP00000254436	0	0	0	0	0.422	0	0	0.268	0.559
IFIT2	OASL	9606.ENSP00000490935	9606.ENSP00000257570	0	0	0	0	0.788	0.109	0	0.821	0.963
IFIT2	SP110	9606.ENSP00000490935	9606.ENSP00000258381	0	0	0	0	0.544	0	0	0.046	0.547
IFIT2	RTP4	9606.ENSP00000490935	9606.ENSP00000259030	0	0	0	0	0.471	0	0	0.444	0.693
IFIT2	IL1RN	9606.ENSP00000490935	9606.ENSP00000259206	0	0	0	0	0.168	0	0	0.308	0.400
IFIT2	PARP12	9606.ENSP00000490935	9606.ENSP00000263549	0	0	0	0	0.407	0.049	0	0.323	0.585
IFIT2	UBE2L6	9606.ENSP00000490935	9606.ENSP00000287156	0	0	0	0	0.438	0.108	0	0.363	0.653
IFIT2	ISG20	9606.ENSP00000490935	9606.ENSP00000306565	0	0	0	0	0.262	0	0	0.765	0.820
IFIT2	STAT2	9606.ENSP00000490935	9606.ENSP00000315768	0	0	0	0	0.419	0	0.500	0.788	0.933
IFIT2	SAMD9L	9606.ENSP00000490935	9606.ENSP00000326247	0	0	0	0	0.636	0.106	0	0.586	0.853
IFIT2	IFITM1	9606.ENSP00000490935	9606.ENSP00000330825	0	0	0	0	0.312	0.064	0	0.625	0.738
IFIT2	UBA7	9606.ENSP00000490935	9606.ENSP00000333266	0	0	0	0	0.194	0.062	0	0.276	0.405
IFIT2	MX2	9606.ENSP00000490935	9606.ENSP00000333657	0	0	0	0	0.567	0	0	0.706	0.867
IFIT2	OAS2	9606.ENSP00000490935	9606.ENSP00000342278	0	0	0	0	0.766	0.091	0	0.741	0.940
IFIT2	SP100	9606.ENSP00000490935	9606.ENSP00000343023	0	0	0	0	0.328	0	0	0.279	0.495
IFIT2	PLSCR1	9606.ENSP00000490935	9606.ENSP00000345494	0	0	0	0	0.400	0	0	0.412	0.632
IFIT2	TAP1	9606.ENSP00000490935	9606.ENSP00000346206	0	0	0	0	0.364	0.070	0	0.132	0.442
IFIT2	TDRD7	9606.ENSP00000490935	9606.ENSP00000347444	0	0	0	0	0.393	0.091	0	0.200	0.520
IFIT2	PARP9	9606.ENSP00000490935	9606.ENSP00000353512	0	0	0	0	0.643	0.072	0	0.372	0.774
IFIT2	STAT1	9606.ENSP00000490935	9606.ENSP00000354394	0	0	0	0	0.550	0	0.500	0.850	0.963
IFIT2	XAF1	9606.ENSP00000490935	9606.ENSP00000354822	0	0	0	0	0.764	0.100	0	0.511	0.887
IFIT2	ZNFX1	9606.ENSP00000490935	9606.ENSP00000360817	0	0	0	0	0.307	0	0	0.276	0.477
IFIT2	IFIT5	9606.ENSP00000490935	9606.ENSP00000360860	0	0	0.071	0.915	0.775	0.051	0	0.099	0.797
IFIT2	IFIT3	9606.ENSP00000490935	9606.ENSP00000360876	0	0	0.064	0.943	0.999	0.845	0	0.929	0.999
IFIT2	PSMB9	9606.ENSP00000490935	9606.ENSP00000363993	0	0	0	0	0.214	0.046	0	0.297	0.428
IFIT2	TNFSF13B	9606.ENSP00000490935	9606.ENSP00000365048	0	0	0	0	0.314	0	0	0.210	0.435
IFIT2	SAMD9	9606.ENSP00000490935	9606.ENSP00000369292	0	0	0	0	0.667	0.106	0	0.323	0.781
IFIT2	TRIM22	9606.ENSP00000490935	9606.ENSP00000369299	0	0	0	0	0.441	0	0	0.402	0.651
IFIT2	TRIM5	9606.ENSP00000490935	9606.ENSP00000369373	0	0	0	0	0.163	0	0	0.320	0.407
IFIT2	JAK2	9606.ENSP00000490935	9606.ENSP00000371067	0	0	0	0	0.149	0.100	0	0.542	0.619
IFIT2	RSAD2	9606.ENSP00000490935	9606.ENSP00000371471	0	0	0	0	0.816	0.094	0	0.793	0.962
IFIT2	IRF9	9606.ENSP00000490935	9606.ENSP00000380073	0	0	0	0	0.501	0	0.500	0.653	0.906
IFIT2	IRF7	9606.ENSP00000490935	9606.ENSP00000380697	0	0	0	0	0.472	0.052	0	0.700	0.837
IFIT2	MX1	9606.ENSP00000490935	9606.ENSP00000381601	0	0	0	0	0.789	0	0	0.855	0.968
IFIT2	IFITM3	9606.ENSP00000490935	9606.ENSP00000382707	0	0	0	0	0.264	0.064	0	0.770	0.828
IFIT2	OAS1	9606.ENSP00000490935	9606.ENSP00000388001	0	0	0	0	0.670	0.071	0	0.831	0.943
IFIT2	USP41	9606.ENSP00000490935	9606.ENSP00000414922	0	0	0	0	0.195	0.071	0	0.282	0.416
IFIT2	PARP14	9606.ENSP00000490935	9606.ENSP00000418194	0	0	0	0	0.524	0.059	0	0.467	0.740
IFIT2	LY6E	9606.ENSP00000490935	9606.ENSP00000428572	0	0	0	0	0.248	0	0	0.400	0.529
IFIT2	IFITM2	9606.ENSP00000490935	9606.ENSP00000484689	0	0	0	0	0.216	0	0	0.657	0.719
IFIT2	SOCS1	9606.ENSP00000490935	9606.ENSP00000496577	0	0	0	0	0.141	0	0	0.406	0.468
IFIT2	MYD88	9606.ENSP00000490935	9606.ENSP00000498321	0	0	0	0	0.165	0.149	0	0.406	0.541
IFIT2	ISG15	9606.ENSP00000490935	9606.ENSP00000496832	0	0	0	0	0.791	0.109	0	0.877	0.975
IFIT3	USP18	9606.ENSP00000360876	9606.ENSP00000215794	0	0	0	0	0.688	0.071	0	0.690	0.902
IFIT3	LAP3	9606.ENSP00000360876	9606.ENSP00000226299	0.042	0	0	0	0.635	0	0	0	0.635
IFIT3	OAS3	9606.ENSP00000360876	9606.ENSP00000228928	0	0	0	0	0.792	0.091	0	0.719	0.942
IFIT3	TNFSF10	9606.ENSP00000360876	9606.ENSP00000241261	0	0	0	0	0.338	0	0	0.303	0.518
IFIT3	ZC3HAV1	9606.ENSP00000360876	9606.ENSP00000242351	0	0	0	0	0.293	0.049	0	0.334	0.513
IFIT3	NMI	9606.ENSP00000360876	9606.ENSP00000243346	0	0	0	0	0.345	0	0	0.155	0.423
IFIT3	SHFL	9606.ENSP00000360876	9606.ENSP00000253110	0	0	0	0	0.259	0	0	0.299	0.458
IFIT3	TRIM21	9606.ENSP00000360876	9606.ENSP00000254436	0	0	0	0	0.439	0	0	0.308	0.595
IFIT3	OASL	9606.ENSP00000360876	9606.ENSP00000257570	0	0	0	0	0.790	0.109	0	0.826	0.964
IFIT3	SP110	9606.ENSP00000360876	9606.ENSP00000258381	0	0	0	0	0.767	0	0	0.046	0.768
IFIT3	RTP4	9606.ENSP00000360876	9606.ENSP00000259030	0	0	0	0	0.536	0	0	0.684	0.847
IFIT3	IL1RN	9606.ENSP00000360876	9606.ENSP00000259206	0	0	0	0	0.184	0	0	0.341	0.439
IFIT3	NLRC5	9606.ENSP00000360876	9606.ENSP00000262510	0	0	0	0	0.179	0	0	0.319	0.417
IFIT3	LGALS3BP	9606.ENSP00000360876	9606.ENSP00000262776	0	0	0	0	0.233	0.058	0	0.271	0.427
IFIT3	PARP12	9606.ENSP00000360876	9606.ENSP00000263549	0	0	0	0	0.499	0.049	0	0.278	0.626
IFIT3	SERPING1	9606.ENSP00000360876	9606.ENSP00000278407	0	0	0	0	0.320	0	0	0.280	0.489
IFIT3	UBE2L6	9606.ENSP00000360876	9606.ENSP00000287156	0	0	0	0	0.670	0.108	0	0.410	0.811
[truncated: 1,013 more rows]
